# Supplementary material for: Evidence that natural selection maintains genetic variation for sleep in Drosophila melanogaster
Source: BMC Evol Biol. 2015 Mar 13;15:41. doi: 10.1186/s12862-015-0316-2 (PMC4374177; doi:10.1186/s12862-015-0316-2)
Supplement: Additional file 3: — RNAseq result table. [file 12862_2015_316_MOESM3_ESM.xlsx]

## Sheet: Full data set
	FBID_KEY	CYTOGENETIC_MAP	LOCATION_ARM	LOCATION_MAX	LOCATION_MIN	LOCATION_STRAND	NAME	SYMBOL	Sig ZT01	Sig ZT13	Sig ZT18	Sig ZT22	Sig SUM		Cand CIR List		FC ZT01	FC ZT13	FC ZT18	FC ZT22		ZT01	baseMean	log2FoldChange	lfcSE	stat	pvalue	padj		ZT13	baseMean	log2FoldChange	lfcSE	stat	pvalue	padj		ZT18	baseMean	log2FoldChange	lfcSE	stat	pvalue	padj		ZT22	baseMean	log2FoldChange	lfcSE
1	FBgn0031208	21A5-21A5	2L	9484	7529	1	-	CG11023	0	0	0	0	0		X		1.96925	1.06896	1.35021	1.39638		FBgn0031208	13.4392	-0.977644	0.632635	-1.54535	0.122261	0.399451		FBgn0031208	13.4392	-0.0962094	0.626083	-0.153669	0.877871	0.999754		FBgn0031208	13.4392	-0.433188	0.635252	-0.681915	0.495293	0.952982		FBgn0031208	13.4392	-0.481691	0.63074
2	FBgn0002121	21A5-21A5	2L	21376	9839	-1	lethal (2) giant larvae	l(2)gl	0	0	0	0	0		X		1.01984	1.00839	1.06813	1.1374		FBgn0002121	1584.8	-0.0283375	0.0803699	-0.352588	0.724398	0.921051		FBgn0002121	1584.8	0.0120557	0.080015	0.150668	0.880237	0.999754		FBgn0002121	1584.8	0.0950919	0.0789176	1.20495	0.228222	0.81089		FBgn0002121	1584.8	0.18574	0.0794684
3	FBgn0031209	21A5-21B1	2L	25155	21823	-1	Ionotropic receptor 21a	Ir21a	0	0	0	0	0		X		1.02857	1.16738	1.02856	1.03142		FBgn0031209	107.052	0.0406419	0.305752	0.132925	0.894253	0.974825		FBgn0031209	107.052	-0.22328	0.312299	-0.714955	0.474637	0.953835		FBgn0031209	107.052	-0.040628	0.301988	-0.134535	0.89298	0.998318		FBgn0031209	107.052	-0.0446266	0.303121
4	FBgn0263584	21A5-21B1	2L	24237	21952	1	-	CR43609	0	0	0	0	0		X		1.01462	1.32602	1.01736	1.02234		FBgn0263584	91.1904	-0.0209326	0.315463	-0.0663551	0.947095	0.987725		FBgn0263584	91.1904	-0.407101	0.323557	-1.2582	0.208318	0.807674		FBgn0263584	91.1904	0.0248336	0.309699	0.0801862	0.936089	0.998826		FBgn0263584	91.1904	0.0318785	0.311725
5	FBgn0051973	21B1-21B1	2L	65404	25402	-1	Chitin deacetylase-like 5	Cda5	1	0	0	0	1		X		1.17925	1.01556	1.06964	1.1144		FBgn0051973	4292.47	0.237869	0.0769782	3.09008	0.00200104	0.0211978		FBgn0051973	4292.47	0.0222757	0.078315	0.284437	0.776076	0.997067		FBgn0051973	4292.47	0.0971255	0.0769697	1.26187	0.206997	0.786052		FBgn0051973	4292.47	0.156264	0.0764768
6	FBgn0067779	21B1-21B1	2L	71390	66482	1	debra	dbr	0	0	0	0	0		X		1.00814	1.05644	1.03165	1.00436		FBgn0067779	1242.55	0.0116948	0.0975613	0.119871	0.904585	0.976424		FBgn0067779	1242.55	0.0792041	0.096952	0.816942	0.413962	0.939936		FBgn0067779	1242.55	0.0449579	0.0969835	0.463562	0.642961	0.973696		FBgn0067779	1242.55	-0.00627702	0.0964544
7	FBgn0266322	21B1-21B1	2L	73836	71039	-1	-	CR44987	0	0	0	0	0		X		1.08979	1.06282	1.07356	1.08307		FBgn0266322	1125.76	-0.124055	0.0898434	-1.3808	0.167342	0.477061		FBgn0266322	1125.76	-0.0878971	0.0886053	-0.992007	0.321194	0.901554		FBgn0266322	1125.76	0.102404	0.0891711	1.1484	0.250803	0.832235		FBgn0266322	1125.76	0.115123	0.0894706
8	FBgn0031213	21B1-21B1	2L	76211	71757	1	galectin	galectin	0	0	0	0	0		X		1.03981	1.03417	1.04825	1.10389		FBgn0031213	2934.64	-0.0563174	0.0676955	-0.831922	0.405453	0.739849		FBgn0031213	2934.64	-0.0484709	0.0670355	-0.723063	0.469641	0.951625		FBgn0031213	2934.64	0.0679777	0.0673544	1.00925	0.312852	0.88047		FBgn0031213	2934.64	0.14259	0.067411
9	FBgn0031214	21B1-21B1	2L	77783	76348	1	-	CG11374	0	0	0	0	0		X		1.30912	1.19345	1.31437	1.39315		FBgn0031214	160.238	0.388601	0.272312	1.42704	0.153568	0.455682		FBgn0031214	160.238	0.255144	0.269936	0.945202	0.344556	0.911068		FBgn0031214	160.238	0.394375	0.271973	1.45005	0.147044	0.707371		FBgn0031214	160.238	0.478352	0.267593
10	FBgn0002931	21B1-21B1	2L	87387	82421	-1	net	net	1	0	0	0	1		X		1.43222	1.10907	1.25629	1.38913		FBgn0002931	422.524	0.518256	0.159281	3.25373	0.00113901	0.0136733		FBgn0002931	422.524	0.149346	0.157939	0.945598	0.344354	0.911068		FBgn0002931	422.524	0.329172	0.159075	2.06928	0.0385195	0.386258		FBgn0002931	422.524	0.474184	0.156418
11	FBgn0031216	21B1-21B2	2L	102086	94739	1	Zizimin-related	Zir	1	0	1	1	3		X		1.20623	1.09398	1.16596	1.14962		FBgn0031216	3901.91	0.270499	0.0509606	5.308	1.10832e-07	7.01068e-06		FBgn0031216	3901.91	0.129587	0.0501999	2.58143	0.00983923	0.165279		FBgn0031216	3901.91	0.221517	0.0500432	4.42651	9.57688e-06	0.000696149		FBgn0031216	3901.91	0.20116	0.0502635
12	FBgn0031217	21B2-21B2	2L	104142	102380	1	-	CG11377	1	0	0	0	1		X		1.2659	1.01074	1.01275	1.06206		FBgn0031217	871.932	-0.340167	0.0993058	-3.42545	0.000613786	0.00826623		FBgn0031217	871.932	0.015414	0.0940831	0.163834	0.869862	0.999754		FBgn0031217	871.932	-0.0182822	0.0968442	-0.18878	0.850265	0.995487		FBgn0031217	871.932	0.0868652	0.0971919
13	FBgn0026787	21B2-21B2	2L	106732	103962	-1	Na[+]/H[+] hydrogen exchanger 1	Nhe1	0	0	0	0	0		X		1.00936	1.01199	1.00336	1.00407		FBgn0026787	818.802	-0.013436	0.101927	-0.131819	0.895128	0.974825		FBgn0026787	818.802	-0.0171959	0.100283	-0.171475	0.86385	0.999754		FBgn0026787	818.802	-0.00483367	0.100859	-0.0479248	0.961776	0.999478		FBgn0026787	818.802	-0.00585617	0.0996639
14	FBgn0005278	21B2-21B2	2L	114432	106903	1	S-adenosylmethionine Synthetase	Sam-S	0	0	0	0	0		X		1.04838	1.03613	1.04487	1.01393		FBgn0005278	10503.8	-0.0681556	0.0589571	-1.15602	0.247673	0.591188		FBgn0005278	10503.8	-0.0512076	0.0585278	-0.874927	0.381614	0.926063		FBgn0005278	10503.8	-0.0633206	0.0591271	-1.07092	0.284204	0.862907		FBgn0005278	10503.8	0.0199581	0.0588823
15	FBgn0031228	21B3-21B3	2L	156030	114726	1	-	CG11455	1	0	0	0	1		X		1.08992	1.06611	1.02068	1.0244		FBgn0031228	38270.8	-0.124228	0.0420634	-2.95335	0.00314345	0.0298832		FBgn0031228	38270.8	-0.0923596	0.0420299	-2.19747	0.0279867	0.320817		FBgn0031228	38270.8	-0.0295311	0.0421033	-0.701395	0.483056	0.948662		FBgn0031228	38270.8	-0.0347812	0.0420179
16	FBgn0031219	21B2-21B2	2L	116488	115365	-1	-	CG13694	0	0	0	0	0		X		1.10592	1.28995	1.38795	1.42103		FBgn0031219	23.717	0.14525	0.482431	0.301079	0.763355	0.934275		FBgn0031219	23.717	0.367313	0.481123	0.763449	0.445195	0.947929		FBgn0031219	23.717	-0.472951	0.477452	-0.990573	0.321894	0.885676		FBgn0031219	23.717	0.506942	0.488503
17	FBgn0031220	21B2-21B2	2L	121754	116970	-1	-	CG4822	0	0	0	0	0		X		1.00404	1.02634	1.0216	1.07182		FBgn0031220	2239.98	-0.00582158	0.0884789	-0.0657962	0.94754	0.987725		FBgn0031220	2239.98	-0.0375044	0.0889486	-0.421641	0.673287	0.985275		FBgn0031220	2239.98	-0.0308371	0.0878312	-0.351095	0.725517	0.984935		FBgn0031220	2239.98	-0.100061	0.0874591
18	FBgn0025683	21B2-21B2	2L	130791	122624	-1	-	CG3164	1	0	0	0	1		X		1.1548	1.10929	1.07782	1.08744		FBgn0025683	22949.5	-0.207649	0.0540444	-3.84219	0.000121939	0.00224072		FBgn0025683	22949.5	-0.149638	0.0539956	-2.7713	0.0055833	0.113338		FBgn0025683	22949.5	-0.108116	0.054071	-1.99951	0.0455531	0.426578		FBgn0025683	22949.5	-0.120936	0.0539904
19	FBgn0266304	21B2-21B2	2L	124031	122837	1	-	CR44969	0	1	0	0	1		X		1.09082	1.13599	1.02784	1.07963		FBgn0266304	8111.69	-0.125407	0.0487714	-2.57133	0.010131	0.0732379		FBgn0266304	8111.69	-0.18395	0.0486555	-3.78067	0.000156406	0.00825397		FBgn0266304	8111.69	-0.0396148	0.0487097	-0.813283	0.416056	0.925291		FBgn0266304	8111.69	-0.110533	0.0486863
20	FBgn0001142	21B2-21B3	2L	134472	132077	1	Glutamine synthetase 1	Gs1	0	0	0	0	0		X		1.02974	1.02999	1.11428	1.09381		FBgn0001142	8196.99	0.0422869	0.0515921	0.81964	0.412421	0.745964		FBgn0001142	8196.99	-0.0426291	0.0515548	-0.82687	0.408311	0.938788		FBgn0001142	8196.99	0.15611	0.052194	2.99096	0.00278101	0.066406		FBgn0001142	8196.99	0.129366	0.0515269
21	FBgn0265074	21B3-21B3	2L	136128	135402	1	-	CR44185	0	0	0	0	0		X		1.89528	1.58663	1.29831	1.1857		FBgn0265074	9.89627	-0.922412	0.642505	-1.43565	0.151102	0.451772		FBgn0265074	9.89627	-0.665963	0.636529	-1.04624	0.29545	0.882236		FBgn0265074	9.89627	-0.376631	0.630216	-0.597622	0.550092	0.961104		FBgn0265074	9.89627	-0.245736	0.631095
22	FBgn0265075	21B3-21B3	2L	136701	136144	1	-	CR44186							X		1.00385	1.4834	1.10159	1.20943		FBgn0265075	2.45431	0.00553986	0.642808	0.00861822	0.993124	NA		FBgn0265075	2.45431	-0.568904	0.641792	-0.886431	0.375386	0.924028		FBgn0265075	2.45431	-0.139594	0.635554	-0.219641	0.826151	NA		FBgn0265075	2.45431	-0.274327	0.636645
23	FBgn0051975	21B3-21B3	2L	140992	138384	-1	-	CG31975	0	0	0	0	0		X		1.27231	1.6299	1.17822	1.33585		FBgn0051975	12.8859	-0.347453	0.585016	-0.59392	0.552565	0.839619		FBgn0051975	12.8859	0.70478	0.569716	1.23707	0.216061	0.818077		FBgn0051975	12.8859	-0.236603	0.577597	-0.409634	0.682075	0.979536		FBgn0051975	12.8859	0.417753	0.570137
24	FBgn0051976	21B3-21B3	2L	140992	138384	-1	-	CG31976	0	0	0	0	0		X		1.27231	1.6299	1.17822	1.33585		FBgn0051976	12.8859	-0.347453	0.585016	-0.59392	0.552565	0.839619		FBgn0051976	12.8859	0.70478	0.569716	1.23707	0.216061	0.818077		FBgn0051976	12.8859	-0.236603	0.577597	-0.409634	0.682075	0.979536		FBgn0051976	12.8859	0.417753	0.570137
25	FBgn0051974	21B3-21B3	2L	143091	141077	-1	-	CG31974	0	0	0	0	0		X		1.06899	1.08162	1.04243	1.0899		FBgn0051974	859.86	-0.0962495	0.0998987	-0.963471	0.335311	0.682607		FBgn0051974	859.86	-0.113194	0.0975929	-1.15986	0.246106	0.845815		FBgn0051974	859.86	0.0599524	0.101561	0.590311	0.554982	0.961595		FBgn0051974	859.86	0.1242	0.0987789
26	FBgn0031224	21B3-21B3	2L	144227	143323	1	-	CG11454	0	0	0	0	0		X		1.08572	1.08363	1.02484	1.01586		FBgn0031224	425.136	-0.118651	0.130798	-0.907133	0.364336	0.707992		FBgn0031224	425.136	0.115872	0.127543	0.90849	0.363619	0.917893		FBgn0031224	425.136	0.0354032	0.129726	0.272907	0.784925	0.989086		FBgn0031224	425.136	-0.0226979	0.128642
27	FBgn0259818	21B3-21B3	2L	153300	144231	-1	-	CG42399	0	0	0	0	0		X		1.07169	1.09917	1.00834	1.10716		FBgn0259818	874.814	0.0998943	0.121137	0.824638	0.409577	0.743591		FBgn0259818	874.814	0.136417	0.119542	1.14116	0.253803	0.857591		FBgn0259818	874.814	-0.0119757	0.121363	-0.0986766	0.921395	0.998826		FBgn0259818	874.814	0.14687	0.12089
28	FBgn0031227	21B3-21B3	2L	155305	153539	-1	-	CG3709	0	0	0	0	0		X		1.03032	1.03091	1.0048	1.01438		FBgn0031227	149.46	-0.0430951	0.232472	-0.185378	0.852933	0.965669		FBgn0031227	149.46	0.0439227	0.22164	0.198171	0.842911	0.999754		FBgn0031227	149.46	0.00690301	0.228363	0.0302282	0.975885	0.999951		FBgn0031227	149.46	-0.020602	0.229674
29	FBgn0031229	21B3-21B3	2L	157666	156029	1	-	CG3436	0	0	0	0	0		X		1.05048	1.02796	1.07916	1.01991		FBgn0031229	755.645	0.0710446	0.110055	0.645538	0.518579	0.817681		FBgn0031229	755.645	0.0397854	0.107843	0.36892	0.712187	0.991091		FBgn0031229	755.645	0.109904	0.109424	1.00439	0.315191	0.881632		FBgn0031229	755.645	0.0284414	0.10935
30	FBgn0053635	21B3-21B3	2L	158664	157836	-1	-	CG33635	0	0	0	0	0		X		1.10778	1.01438	1.14348	1.23619		FBgn0053635	103.23	-0.147666	0.270307	-0.546293	0.584865	0.857867		FBgn0053635	103.23	0.0205981	0.263798	0.078083	0.937762	0.999754		FBgn0053635	103.23	0.193437	0.259281	0.746049	0.455638	0.938811		FBgn0053635	103.23	-0.305906	0.264598
31	FBgn0016977	21B3-21B4	2L	203397	159032	1	split ends	spen	1	0	0	0	1		X		1.26413	1.07636	1.05859	1.13821		FBgn0016977	24699.5	0.33814	0.0634243	5.33139	9.74658e-08	6.25541e-06		FBgn0016977	24699.5	0.106166	0.0635296	1.67113	0.0946953	0.603358		FBgn0016977	24699.5	0.0821392	0.0635416	1.29268	0.196121	0.776113		FBgn0016977	24699.5	0.186761	0.0634299
32	FBgn0031231	21B4-21B4	2L	204782	203779	1	mitochondrial ribosomal protein L10	mRpL10	0	0	0	0	0		X		1.01288	1.12631	1.04481	1.05055		FBgn0031231	540.294	-0.0184602	0.121645	-0.151754	0.879381	0.972273		FBgn0031231	540.294	0.171609	0.117094	1.46556	0.142767	0.716993		FBgn0031231	540.294	0.0632355	0.118806	0.53226	0.594546	0.96829		FBgn0031231	540.294	0.0711429	0.117797
33	FBgn0031232	21B4-21B4	2L	207297	204743	-1	-	CG11617	0	0	0	0	0		X		1.19388	1.37808	1.16404	1.33075		FBgn0031232	87.97	-0.255654	0.347919	-0.734808	0.462456	0.781491		FBgn0031232	87.97	0.46266	0.346028	1.33706	0.181203	0.772135		FBgn0031232	87.97	0.219135	0.342113	0.640533	0.521826	0.956083		FBgn0031232	87.97	-0.412242	0.345974
34	FBgn0031233	21B4-21B4	2L	210725	207179	1	TBC1 domain family, member 15/17 ortholog (H. sapiens)	Tbc1d15-17	0	0	0	0	0		X		1.00989	1.06578	1.04175	1.03263		FBgn0031233	637.102	0.0142042	0.144878	0.0980424	0.921899	0.982637		FBgn0031233	637.102	0.0919164	0.14351	0.640487	0.521856	0.966051		FBgn0031233	637.102	0.059008	0.144135	0.409393	0.682251	0.979536		FBgn0031233	637.102	0.0463257	0.142617
35	FBgn0266557	21B4-21B5	2L	250823	210735	-1	kismet	kis	1	0	0	0	1		CIR GL		1.16852	1.03903	1.02482	1.09288		FBgn0266557	31522.3	0.224683	0.0535806	4.19337	2.74839e-05	0.000657464		FBgn0266557	31522.3	0.0552305	0.053658	1.02931	0.303336	0.889762		FBgn0266557	31522.3	0.0353707	0.0536648	0.659104	0.509829	0.955661		FBgn0266557	31522.3	0.128137	0.0535965
36	FBgn0265151	21B5-21B5	2L	220050	219651	1	-	CR44220	0	0	0	0	0		X		1.3939	1.04146	1.03302	1.11348		FBgn0265151	141.286	0.479126	0.235195	2.03714	0.0416359	0.198768		FBgn0265151	141.286	-0.0586139	0.239124	-0.24512	0.806364	0.997593		FBgn0265151	141.286	-0.0468661	0.238125	-0.196813	0.843974	0.994808		FBgn0265151	141.286	0.155079	0.234614
37	FBgn0265153	21B5-21B5	2L	224708	223519	1	-	CR44222	0	0	0	0	0		X		1.28175	1.02639	1.00225	1.05825		FBgn0265153	160.71	0.358113	0.224678	1.59389	0.11096	0.376947		FBgn0265153	160.71	0.0375833	0.229177	0.163992	0.869737	0.999754		FBgn0265153	160.71	-0.00324248	0.227397	-0.0142591	0.988623	0.999982		FBgn0265153	160.71	0.0816851	0.223511
38	FBgn0265152	21B5-21B5	2L	228588	228037	1	-	CR44221	1	0	0	0	1		X		1.25177	1.11281	1.04634	1.1284		FBgn0265152	571.336	0.32397	0.116821	2.77322	0.00555049	0.0462494		FBgn0265152	571.336	0.154206	0.11834	1.30307	0.192551	0.790447		FBgn0265152	571.336	0.0653512	0.120558	0.542071	0.58777	0.967725		FBgn0265152	571.336	0.174276	0.117002
39	FBgn0263465	21B5-21B5	2L	232253	232166	-1	-	snoRNA:kis-a	0	0	0	0	0		X		1.15829	1.0644	1.0481	1.31016		FBgn0263465	279.335	0.211994	0.194829	1.0881	0.27655	0.624755		FBgn0263465	279.335	-0.0900407	0.196643	-0.457889	0.647032	0.979875		FBgn0263465	279.335	0.0677781	0.197889	0.342506	0.73197	0.984935		FBgn0263465	279.335	0.389745	0.197811
40	FBgn0031235	21B5-21B5	2L	234208	232487	1	-	CG13693	0	0	0	0	0		X		1.0932	1.05539	1.00779	1.1842		FBgn0031235	547.127	0.128561	0.160528	0.800861	0.423212	0.753953		FBgn0031235	547.127	0.0777802	0.160894	0.483426	0.628793	0.977482		FBgn0031235	547.127	0.0111933	0.16159	0.0692693	0.944775	0.998826		FBgn0031235	547.127	0.243913	0.161322
41	FBgn0262252	21B5-21B5	2L	243141	243035	-1	mir-965 stem loop	mir-965	0	0	0	0	0		X		2.13441	2.09011	1.02943	1.40232		FBgn0262252	69.9132	-1.09384	0.599301	-1.82519	0.067972	0.274306		FBgn0262252	69.9132	1.06358	0.600279	1.77181	0.076426	0.555617		FBgn0262252	69.9132	-0.0418494	0.597165	-0.0700801	0.94413	0.998826		FBgn0262252	69.9132	0.487819	0.598319
42	FBgn0265149	21B5-21B5	2L	249812	248909	1	-	CR44218	0	0	0	0	0		X		1.39502	1.15968	1.17908	1.63872		FBgn0265149	29.8885	0.480288	0.46112	1.04157	0.297612	0.646098		FBgn0265149	29.8885	0.213724	0.45436	0.470384	0.638081	0.97859		FBgn0265149	29.8885	0.237656	0.457416	0.519562	0.603369	0.969161		FBgn0265149	29.8885	-0.712568	0.460342
43	FBgn0022246	21B5-21B5	2L	252373	251039	-1	RNaseP protein p30	Rpp30	0	0	0	0	0		X		1.11629	1.31967	1.07613	1.08879		FBgn0022246	149.522	-0.15871	0.256632	-0.618435	0.536289	0.828455		FBgn0022246	149.522	0.400172	0.250079	1.60019	0.109558	0.642116		FBgn0022246	149.522	-0.105852	0.255435	-0.414398	0.678582	0.979463		FBgn0022246	149.522	0.122723	0.258382
44	FBgn0031238	21B5-21B7	2L	271744	252589	-1	-	CG3645	1	0	0	0	1		X		1.16374	1.05573	1.01189	1.09635		FBgn0031238	2146.69	0.218767	0.0690088	3.17013	0.0015237	0.0171199		FBgn0031238	2146.69	0.078241	0.0688043	1.13715	0.255474	0.858289		FBgn0031238	2146.69	-0.0170585	0.0693724	-0.245897	0.805762	0.991017		FBgn0031238	2146.69	0.132704	0.068743
45	FBgn0031239	21B6-21B7	2L	267505	259949	-1	-	CG17075	1	0	0	0	1		X		1.23413	1.09423	1.04253	1.09361		FBgn0031239	1445.54	0.303494	0.078448	3.86873	0.000109404	0.0020534		FBgn0031239	1445.54	0.129922	0.0785746	1.65349	0.0982311	0.609783		FBgn0031239	1445.54	-0.0600866	0.0788775	-0.76177	0.446197	0.936023		FBgn0031239	1445.54	0.1291	0.0782229
46	FBgn0265150	21B6-21B6	2L	263003	262203	1	-	CR44219	0	0	0	0	0		X		1.11729	1.07682	1.06155	1.11092		FBgn0265150	156.329	0.159999	0.218612	0.731887	0.464237	0.782772		FBgn0265150	156.329	0.106782	0.220558	0.484143	0.628285	0.977482		FBgn0265150	156.329	0.0861763	0.219902	0.391886	0.695143	0.981323		FBgn0265150	156.329	0.151749	0.2186
47	FBgn0031240	21B7-21B7	2L	271626	269088	1	-	CG3345	0	0	0	0	0		X		1.08772	1.11773	1.02495	1.26431		FBgn0031240	123.117	0.121313	0.257189	0.471687	0.63715	0.884968		FBgn0031240	123.117	-0.160577	0.256913	-0.625023	0.531956	0.966051		FBgn0031240	123.117	0.0355584	0.259731	0.136905	0.891106	0.998085		FBgn0031240	123.117	0.338347	0.25403
48	FBgn0086912	21B7-21B7	2L	273715	271912	-1	mushroom body miniature	mbm	0	0	0	0	0		X		1.05783	1.2096	1.04678	1.12042		FBgn0086912	193.574	-0.0811097	0.217195	-0.373442	0.70882	0.915944		FBgn0086912	193.574	-0.274525	0.212437	-1.29227	0.196264	0.793798		FBgn0086912	193.574	0.0659634	0.219421	0.300625	0.763701	0.989086		FBgn0086912	193.574	-0.164044	0.216816
49	FBgn0086856	21B7-21B7	2L	274766	273836	1	-	CG11555	0	0	0	0	0		X		1.14412	1.04341	1.17153	1.08959		FBgn0086856	214.67	-0.194242	0.189947	-1.02261	0.306491	0.655535		FBgn0086856	214.67	0.0613096	0.185522	0.33047	0.741045	0.994634		FBgn0086856	214.67	0.228395	0.186328	1.22576	0.220287	0.80042		FBgn0086856	214.67	0.123782	0.181089
50	FBgn0086855	21B7-21B7	2L	278234	274740	-1	-	CG17078	0	0	0	0	0		X		1.17487	1.05074	1.00179	1.02322		FBgn0086855	758.966	0.232495	0.102729	2.26318	0.0236247	0.13492		FBgn0086855	758.966	0.071408	0.0999484	0.714449	0.474949	0.953835		FBgn0086855	758.966	-0.00257348	0.102348	-0.0251444	0.97994	0.999982		FBgn0086855	758.966	-0.0331177	0.100993
51	FBgn0003444	21B7-21B7	2L	282167	277582	1	smoothened	smo	0	0	0	0	0		X		1.17096	1.00748	1.07941	1.15982		FBgn0003444	537.737	-0.227686	0.132306	-1.72091	0.0852675	0.318605		FBgn0003444	537.737	-0.0107578	0.129946	-0.0827868	0.934021	0.999754		FBgn0003444	537.737	-0.110249	0.131259	-0.839939	0.400942	0.92218		FBgn0003444	537.737	0.213901	0.129992
52	FBgn0031244	21B7-21B7	2L	283269	281670	-1	-	CG11601	0	0	0	0	0		X		1.04415	1.03263	1.08811	1.05863		FBgn0031244	653.293	-0.0623299	0.111349	-0.559769	0.575637	0.854235		FBgn0031244	653.293	0.0463241	0.111969	0.413724	0.679076	0.985489		FBgn0031244	653.293	-0.121831	0.112288	-1.08499	0.277927	0.857648		FBgn0031244	653.293	-0.0822045	0.110775
53	FBgn0031245	21B7-21B7	2L	291795	283385	-1	-	CG3625	0	0	0	0	0		X		1.08672	1.05296	1.06001	1.06131		FBgn0031245	3945.29	-0.119985	0.0586364	-2.04625	0.0407316	0.195872		FBgn0031245	3945.29	-0.0744456	0.0582878	-1.27721	0.201529	0.79977		FBgn0031245	3945.29	-0.0840791	0.059027	-1.42442	0.154326	0.720885		FBgn0031245	3945.29	-0.0858496	0.0585308
54	FBgn0025686	21B7-21B7	2L	289144	287252	-1	Amnionless ortholog	Amnionless	0	0	0	0	0		X		1.06425	1.00064	1.10995	1.16475		FBgn0025686	204.988	-0.0898355	0.189283	-0.474609	0.635066	0.884684		FBgn0025686	204.988	-0.000925037	0.189253	-0.00488782	0.9961	0.999754		FBgn0025686	204.988	-0.150495	0.193642	-0.777181	0.437052	0.930697		FBgn0025686	204.988	0.220026	0.193729
55	FBgn0031247	21B7-21B7	2L	293222	292419	1	-	CG11562	0	0	0	0	0		X		1.07975	1.12223	1.06622	1.05002		FBgn0031247	240.836	-0.110696	0.183471	-0.603342	0.546281	0.834485		FBgn0031247	240.836	-0.166367	0.18113	-0.918496	0.358359	0.916902		FBgn0031247	240.836	-0.0925083	0.179381	-0.515707	0.606059	0.969161		FBgn0031247	240.836	0.0704117	0.178113
56	FBgn0017457	21B7-21B8	2L	294681	292959	-1	U2 small nuclear riboprotein auxiliary factor 38	U2af38	0	0	0	0	0		X		1.06443	1.05207	1.03665	1.05228		FBgn0017457	799.659	0.0900876	0.101222	0.890003	0.373464	0.716783		FBgn0017457	799.659	0.0732283	0.0981622	0.745993	0.455672	0.950327		FBgn0017457	799.659	0.0519278	0.10111	0.513577	0.607548	0.969281		FBgn0017457	799.659	-0.0735235	0.0993785
57	FBgn0024352	21B8-21B8	2L	297449	295122	1	Hsp70/Hsp90 organizing protein homolog	Hop	0	0	0	0	0		X		1.04347	1.07944	1.06323	1.10894		FBgn0024352	1743.97	-0.0613882	0.0745686	-0.823246	0.410368	0.743668		FBgn0024352	1743.97	0.11028	0.0773116	1.42644	0.153743	0.736805		FBgn0024352	1743.97	0.0884497	0.0785452	1.1261	0.260123	0.845001		FBgn0024352	1743.97	0.149185	0.0767283
58	FBgn0020622	21B8-21B8	2L	305233	297880	1	Pi3K21B	Pi3K21B	0	0	0	0	0		X		1.08253	1.00202	1.00192	1.04319		FBgn0020622	1523.97	0.114412	0.0809872	1.41271	0.15774	0.462149		FBgn0020622	1523.97	-0.00291361	0.0800648	-0.0363907	0.970971	0.999754		FBgn0020622	1523.97	0.00276833	0.0808676	0.0342329	0.972691	0.999951		FBgn0020622	1523.97	-0.0610011	0.0806295
59	FBgn0004611	21B8-21C1	2L	355566	305935	1	Phospholipase C at 21C	Plc21C	1	0	0	0	1		X		1.09145	1.0871	1.00052	1.05754		FBgn0004611	10945.9	0.126245	0.0435255	2.90048	0.00372592	0.0342635		FBgn0004611	10945.9	0.120491	0.0433337	2.78054	0.00542681	0.111081		FBgn0004611	10945.9	0.000748599	0.0436493	0.0171503	0.986317	0.999982		FBgn0004611	10945.9	0.0807074	0.0433975
60	FBgn0263872	21B8-21B8	2L	309348	308537	-1	-	CR43719	0	0	0	0	0		X		1.07286	1.15696	1.12251	1.31406		FBgn0263872	36.0979	-0.101462	0.531555	-0.190877	0.848622	0.963603		FBgn0263872	36.0979	-0.21034	0.534398	-0.393603	0.693874	0.986722		FBgn0263872	36.0979	0.166729	0.530358	0.314371	0.753239	0.988269		FBgn0263872	36.0979	-0.394032	0.53322
61	FBgn0031248	21B8-21B8	2L	319259	318362	-1	-	CG11912	0	0	0	0	0		X		1.34208	1.18372	1.031	1.05674		FBgn0031248	186.898	0.424467	0.214797	1.97613	0.0481397	0.2197		FBgn0031248	186.898	0.243329	0.213355	1.14049	0.254083	0.857591		FBgn0031248	186.898	-0.0440475	0.219208	-0.200939	0.840746	0.993556		FBgn0031248	186.898	0.0796148	0.213023
62	FBgn0031249	21B8-21B8	2L	321248	320279	-1	-	CG11911	0	0	0	0	0		X		1.37452	1.22847	1.00414	1.07576		FBgn0031249	190.889	0.458926	0.207367	2.21311	0.0268898	0.14772		FBgn0031249	190.889	0.296863	0.206319	1.43885	0.150192	0.731649		FBgn0031249	190.889	-0.00596271	0.211203	-0.0282321	0.977477	0.999982		FBgn0031249	190.889	0.105353	0.205619
63	FBgn0053127	21B8-21B8	2L	323091	322101	1	-	CG33127	0	0	0	0	0		X		1.30851	1.2335	1.06257	1.06284		FBgn0053127	186.186	0.387923	0.212303	1.82722	0.0676674	0.273602		FBgn0053127	186.186	0.302755	0.211388	1.43223	0.152079	0.73463		FBgn0053127	186.186	-0.0875581	0.216204	-0.40498	0.685492	0.979878		FBgn0053127	186.186	0.0879234	0.210728
64	FBgn0264086	21C1-21C1	2L	329761	325522	-1	-	CG43755	0	0	0	0	0		X		1.20574	1.10002	1.04767	1.14547		FBgn0264086	558.849	0.269916	0.12284	2.1973	0.0279991	0.152162		FBgn0264086	558.849	0.137524	0.121644	1.13055	0.258247	0.859262		FBgn0264086	558.849	-0.0671788	0.125067	-0.537144	0.591168	0.968079		FBgn0264086	558.849	0.195939	0.121544
65	FBgn0051921	21C1-21C1	2L	332335	329910	-1	-	CG31921	0	0	0	0	0		X		1.37532	1.34034	1.03919	1.00206		FBgn0051921	28.9131	-0.459766	0.471456	-0.975206	0.329458	0.678248		FBgn0051921	28.9131	-0.422598	0.453308	-0.932252	0.351206	0.913335		FBgn0051921	28.9131	-0.0554566	0.460829	-0.120341	0.904213	0.998804		FBgn0051921	28.9131	-0.00296343	0.464673
66	FBgn0031250	21C1-21C1	2L	357874	355565	-1	Equilibrative nucleoside transporter 1	Ent1	0	0	0	0	0		X		1.04025	1.0795	1.0831	1.0556		FBgn0031250	1294.97	-0.0569249	0.0808853	-0.703773	0.481574	0.793894		FBgn0031250	1294.97	-0.110362	0.0796282	-1.38596	0.165759	0.757916		FBgn0031250	1294.97	0.11516	0.0801813	1.43625	0.150931	0.715782		FBgn0031250	1294.97	0.0780599	0.0793728
67	FBgn0000061	21C1-21C1	2L	387439	378112	1	aristaless	al	0	0	0	0	0		X		1.04836	1.16684	1.02889	1.06641		FBgn0000061	13.0584	0.0681404	0.569886	0.119568	0.904825	0.976442		FBgn0000061	13.0584	-0.222607	0.579348	-0.384237	0.700803	0.988504		FBgn0000061	13.0584	-0.0410825	0.587959	-0.0698731	0.944295	0.998826		FBgn0000061	13.0584	0.0927594	0.57243
68	FBgn0263871	21C2-21C2	2L	396571	396120	1	-	CR43718							X		NA	NA	NA	NA		FBgn0263871	0	NA	NA	NA	NA	NA		FBgn0263871	0	NA	NA	NA	NA	NA		FBgn0263871	0	NA	NA	NA	NA	NA		FBgn0263871	0	NA	NA
69	FBgn0031251	21C2-21C2	2L	402198	396595	-1	-	CG4213	0	0	0	0	0		X		1.06501	1.0468	1.11153	1.30903		FBgn0031251	218.284	0.0908694	0.182078	0.499067	0.617732	0.876395		FBgn0031251	218.284	0.0659876	0.180304	0.365979	0.714381	0.991435		FBgn0031251	218.284	-0.152547	0.189047	-0.806924	0.41971	0.925291		FBgn0031251	218.284	0.3885	0.183374
70	FBgn0003278	21C2-21C2	2L	407969	404285	1	RNA polymerase I 135kD subunit	RpI135	0	0	0	0	0		X		1.12653	1.03019	1.07776	1.0507		FBgn0003278	273.581	0.171884	0.169215	1.01577	0.309737	0.658306		FBgn0003278	273.581	-0.0429164	0.162188	-0.264609	0.79131	0.997067		FBgn0003278	273.581	0.108034	0.167258	0.645911	0.518337	0.956083		FBgn0003278	273.581	0.0713484	0.168801
71	FBgn0264855	21C2-21C2	2L	414777	408030	-1	Adaptor Protein complex 2, alpha subunit	AP-2alpha	0	0	0	0	0		X		1.06066	1.0432	1.01047	1.00178		FBgn0264855	5152.83	0.0849668	0.0520272	1.63312	0.102444	0.359312		FBgn0264855	5152.83	0.0610103	0.0515494	1.18353	0.236599	0.837739		FBgn0264855	5152.83	0.015029	0.0517639	0.290338	0.771557	0.989086		FBgn0264855	5152.83	-0.00256989	0.0516885
72	FBgn0263933	21C2-21C2	2L	418536	415067	1	ebi	ebi	0	0	0	0	0		X		1.07933	1.01086	1.00761	1.01528		FBgn0263933	1281.53	0.110136	0.0843318	1.30598	0.191558	0.512576		FBgn0263933	1281.53	0.0155876	0.0829141	0.187997	0.850879	0.999754		FBgn0263933	1281.53	0.0109373	0.0843711	0.129633	0.896857	0.998469		FBgn0263933	1281.53	-0.0218732	0.0831651
73	FBgn0031252	21C2-21C2	2L	419652	418434	-1	-	CG13690	0	0	0	0	0		X		1.7491	1.03844	1.19691	1.48678		FBgn0031252	7.71608	0.806614	0.640222	1.2599	0.207707	0.536052		FBgn0031252	7.71608	0.0544159	0.637531	0.085354	0.93198	0.999754		FBgn0031252	7.71608	0.259317	0.634741	0.408539	0.682878	0.979571		FBgn0031252	7.71608	0.572188	0.632088
74	FBgn0002593	21C2-21C2	2L	420864	419952	1	Ribosomal protein LP1	RpLP1	0	0	0	0	0		X		1.07954	1.023	1.00742	1.0432		FBgn0002593	21827	-0.110415	0.0503729	-2.19195	0.0283834	0.153869		FBgn0002593	21827	-0.0328078	0.0502916	-0.652353	0.514174	0.965063		FBgn0002593	21827	0.0106623	0.0504004	0.211552	0.832457	0.992427		FBgn0002593	21827	-0.0610137	0.0503023
75	FBgn0031253	21C2-21C2	2L	421450	420895	-1	-	CG11885	0	0	0	0	0		X		1.12223	1.07863	1.2585	1.24195		FBgn0031253	135.006	-0.166362	0.251019	-0.662747	0.507493	0.809638		FBgn0031253	135.006	0.109202	0.238707	0.457475	0.647329	0.979875		FBgn0031253	135.006	0.331702	0.24969	1.32846	0.184028	0.759785		FBgn0031253	135.006	0.312601	0.24801
76	FBgn0031254	21C2-21C2	2L	422489	421771	1	-	CG13692	0	0	0	0	0		X		1.41557	1.09086	1.2122	1.09267		FBgn0031254	10.3828	0.501379	0.646341	0.77572	0.437914	0.763232		FBgn0031254	10.3828	-0.125465	0.64739	-0.193801	0.846332	0.999754		FBgn0031254	10.3828	0.277624	0.645835	0.429868	0.667291	0.97842		FBgn0031254	10.3828	0.127856	0.643599
77	FBgn0031255	21C2-21C2	2L	425321	422873	1	Bardet-Biedl syndrome 8 ortholog (H. sapiens)	BBS8	0	0	0	0	0		X		1.75638	1.08737	1.26772	1.32012		FBgn0031255	15.9593	-0.812602	0.562227	-1.44533	0.148366	0.447344		FBgn0031255	15.9593	0.120844	0.562742	0.214741	0.829969	0.999754		FBgn0031255	15.9593	0.342241	0.572077	0.598243	0.549678	0.961104		FBgn0031255	15.9593	0.400673	0.562748
78	FBgn0004583	21C2-21C2	2L	448701	431227	1	expanded	ex	0	0	0	0	0		X		1.10499	1.12516	1.03098	1.00189		FBgn0004583	982.015	0.144032	0.102288	1.4081	0.159102	0.464249		FBgn0004583	982.015	0.170127	0.102676	1.65693	0.0975339	0.60859		FBgn0004583	982.015	0.0440095	0.104205	0.422335	0.672781	0.979343		FBgn0004583	982.015	0.00271772	0.101717
79	FBgn0263870	21C2-21C2	2L	440104	439539	1	-	CR43717	0	0	0	0	0		X		1.29844	1.36693	1.03664	1.24132		FBgn0263870	11.3247	0.376784	0.623248	0.604549	0.545479	0.834077		FBgn0263870	11.3247	-0.45094	0.624907	-0.721612	0.470533	0.951632		FBgn0263870	11.3247	-0.0519154	0.627772	-0.0826979	0.934092	0.998826		FBgn0263870	11.3247	0.311878	0.621134
80	FBgn0015924	21C2-21C2	2L	453024	448254	-1	croquemort	crq	0	0	0	0	0		X		1.00762	1.00489	1.02124	1.07517		FBgn0015924	5294.73	-0.0109471	0.060377	-0.181313	0.856122	0.96695		FBgn0015924	5294.73	-0.00704465	0.0602651	-0.116894	0.906944	0.999754		FBgn0015924	5294.73	0.0303243	0.0604802	0.501392	0.616095	0.970643		FBgn0015924	5294.73	0.104568	0.0601674
81	FBgn0031256	21C2-21C2	2L	454654	453108	1	-	CG4164	0	0	0	0	0		X		1.15333	1.0989	1.0395	1.00458		FBgn0031256	1053.57	-0.205808	0.0956255	-2.15223	0.031379	0.164418		FBgn0031256	1053.57	-0.136057	0.0948912	-1.43382	0.151625	0.734029		FBgn0031256	1053.57	-0.0558898	0.0980934	-0.569761	0.56884	0.964096		FBgn0031256	1053.57	-0.00658916	0.0957527
82	FBgn0262510	21C2-21C2	2L	455313	454754	1	-	CR43080	0	0	0	0	0		X		1.44226	1.00068	1.12179	1.0345		FBgn0262510	78.7249	-0.528327	0.288694	-1.83006	0.0672411	0.272464		FBgn0262510	78.7249	-0.000984236	0.284027	-0.0034653	0.997235	0.999754		FBgn0262510	78.7249	-0.165797	0.294873	-0.562266	0.573935	0.965235		FBgn0262510	78.7249	-0.0489297	0.286413
83	FBgn0031257	21C2-21C8	2L	458745	455531	1	-	CG4133	0	0	0	0	0		X		1.08859	1.11514	1.02224	1.064		FBgn0031257	1168.02	0.122458	0.0863704	1.41783	0.156241	0.460227		FBgn0031257	1168.02	0.157226	0.0856781	1.83507	0.0664949	0.518201		FBgn0031257	1168.02	0.0317279	0.0875506	0.362395	0.717057	0.984933		FBgn0031257	1168.02	0.0894949	0.0858106
84	FBgn0031258	21C8-21D1	2L	475016	458876	-1	-	CG4297	0	0	0	0	0		X		1.0229	1.01363	1.06632	1.10456		FBgn0031258	2086.58	0.0326712	0.069298	0.471459	0.637313	0.884968		FBgn0031258	2086.58	-0.019532	0.0687726	-0.284008	0.776404	0.997067		FBgn0031258	2086.58	0.0926383	0.0689699	1.34317	0.179217	0.754317		FBgn0031258	2086.58	0.143466	0.0680511
85	FBgn0027592	21D1-21D1	2L	476170	473013	1	Mediator complex subunit 15	MED15	0	0	0	0	0		X		1.1025	1.0608	1.02906	1.02811		FBgn0027592	764.286	-0.140779	0.106956	-1.31623	0.188096	0.508476		FBgn0027592	764.286	-0.0851459	0.103468	-0.822919	0.410554	0.939308		FBgn0027592	764.286	-0.0413294	0.106524	-0.387981	0.69803	0.982372		FBgn0027592	764.286	-0.0399905	0.104408
86	FBgn0003963	21D2-21E2	2L	540560	476220	1	u-shaped	ush	0	0	0	0	0		X		1.10849	1.06042	1.05287	1.11098		FBgn0003963	2560.42	0.148594	0.0602844	2.46489	0.0137057	0.0911198		FBgn0003963	2560.42	0.0846315	0.0609196	1.38923	0.164762	0.75673		FBgn0003963	2560.42	0.0743312	0.0617722	1.20331	0.228855	0.81089		FBgn0003963	2560.42	-0.151833	0.0613464
87	FBgn0043364	21D1-21D1	2L	479688	476446	-1	cabut	cbt	0	0	0	1	1		X		1.12656	1.0692	1.0822	1.18938		FBgn0043364	1772.34	0.171926	0.0748816	2.29597	0.0216775	0.127018		FBgn0043364	1772.34	0.0965272	0.0758122	1.27324	0.202932	0.801973		FBgn0043364	1772.34	0.11397	0.0770269	1.47962	0.138975	0.698349		FBgn0043364	1772.34	-0.250215	0.0767431
88	FBgn0010602	21E2-21E2	2L	542580	540599	-1	lesswright	lwr	0	0	0	0	0		X		1.05859	1.04658	1.02413	1.00275		FBgn0010602	1563.57	0.0821402	0.0810454	1.01351	0.310818	0.659479		FBgn0010602	1563.57	0.0656783	0.0805572	0.815299	0.414901	0.939936		FBgn0010602	1563.57	0.0343997	0.0817771	0.420652	0.674009	0.979343		FBgn0010602	1563.57	-0.00396257	0.0803034
89	FBgn0031260	21E2-21E2	2L	544653	542786	-1	Signal peptide peptidase	Spp	0	0	0	0	0		X		1.10222	1.15509	1.07576	1.08204		FBgn0031260	1707.77	-0.140408	0.074851	-1.87583	0.0606788	0.255975		FBgn0031260	1707.77	-0.208002	0.0732519	-2.83954	0.0045178	0.0987437		FBgn0031260	1707.77	-0.105353	0.0755936	-1.39368	0.163415	0.735312		FBgn0031260	1707.77	-0.113752	0.0750974
90	FBgn0005660	21E2-21E2	2L	552923	544925	-1	Ets at 21C	Ets21C	0	0	0	0	0		X		1.1686	1.01093	1.05949	1.07097		FBgn0005660	902.219	-0.224786	0.222986	-1.00807	0.31342	0.661586		FBgn0005660	902.219	0.0156865	0.220945	0.0709974	0.9434	0.999754		FBgn0005660	902.219	-0.0833733	0.222746	-0.374297	0.708183	0.984632		FBgn0005660	902.219	0.0989179	0.221619
91	FBgn0031261	21E2-21E2	2L	547096	545129	1	nicotinic Acetylcholine Receptor beta3	nAChRbeta3	0	0	0	0	0		X		1.18856	1.01557	1.04335	1.04681		FBgn0031261	852.505	-0.249218	0.246212	-1.01221	0.311438	0.660251		FBgn0031261	852.505	0.0222958	0.244237	0.0912875	0.927264	0.999754		FBgn0031261	852.505	-0.0612301	0.245959	-0.248945	0.803404	0.991017		FBgn0031261	852.505	0.0659946	0.244931
92	FBgn0260933	21E2-21E2	2L	560310	553742	-1	reduced mechanoreceptor potential A	rempA	0	0	0	0	0		X		1.06459	1.06467	1.03058	1.06685		FBgn0260933	2754.62	-0.0902964	0.0838779	-1.07652	0.281694	0.631387		FBgn0260933	2754.62	0.0904074	0.082858	1.09111	0.275223	0.871013		FBgn0260933	2754.62	0.0434527	0.0843783	0.514975	0.60657	0.969161		FBgn0260933	2754.62	-0.0933613	0.0832464
93	FBgn0031263	21E2-21E2	2L	560523	559612	1	-	CG2789	0	0	0	0	0		X		1.07443	1.08477	1.06286	1.04409		FBgn0031263	2733.87	-0.10357	0.0837788	-1.23623	0.216374	0.54958		FBgn0031263	2733.87	0.117387	0.0827412	1.41873	0.155978	0.740964		FBgn0031263	2733.87	0.087948	0.0842919	1.04337	0.296775	0.868766		FBgn0031263	2733.87	-0.0622502	0.0831098
94	FBgn0031264	21E2-21E2	2L	563819	560568	-1	-	CG11835	0	0	0	0	0		X		1.0854	1.00167	1.20818	1.00315		FBgn0031264	370.055	0.118223	0.161616	0.731504	0.464471	0.782913		FBgn0031264	370.055	0.00240506	0.163925	0.0146718	0.988294	0.999754		FBgn0031264	370.055	-0.272838	0.164005	-1.6636	0.096192	0.601646		FBgn0031264	370.055	-0.0045339	0.161144
95	FBgn0031265	21E2-21E2	2L	566472	564163	1	-	CG2794	0	0	0	0	0		X		1.01284	1.14907	1.17397	1.04351		FBgn0031265	293.957	-0.0184049	0.171195	-0.107508	0.914386	0.979924		FBgn0031265	293.957	-0.20047	0.167752	-1.19504	0.232071	0.835474		FBgn0031265	293.957	-0.231398	0.171182	-1.35177	0.176449	0.752629		FBgn0031265	293.957	0.0614426	0.168062
96	FBgn0021874	21E2-21E2	2L	568121	566366	-1	Notchless	Nle	0	0	0	0	0		X		1.03491	1.03992	1.04445	1.05444		FBgn0021874	311.722	0.0495055	0.159225	0.310916	0.755865	0.932219		FBgn0021874	311.722	-0.0564663	0.153231	-0.368505	0.712497	0.99111		FBgn0021874	311.722	-0.0627396	0.15909	-0.394365	0.693312	0.980937		FBgn0021874	311.722	-0.0764703	0.15662
97	FBgn0031266	21E2-21E2	2L	572907	568340	1	-	CG2807	0	0	0	0	0		X		1.04196	1.04045	1.1038	1.00335		FBgn0031266	1627.52	0.0593038	0.077844	0.761829	0.446162	0.769393		FBgn0031266	1627.52	0.0572112	0.0773979	0.739183	0.459796	0.950327		FBgn0031266	1627.52	-0.142472	0.0787945	-1.80815	0.0705832	0.529176		FBgn0031266	1627.52	0.00482307	0.0775224
98	FBgn0031267	21E2-21E2	2L	574264	573033	-1	Ipk2	Ipk2	0	0	0	0	0		X		1.11399	1.01801	1.24298	1.06502		FBgn0031267	191.164	-0.155734	0.213229	-0.730359	0.465171	0.783342		FBgn0031267	191.164	-0.0257462	0.208358	-0.123568	0.901658	0.999754		FBgn0031267	191.164	0.313808	0.21438	1.46379	0.143252	0.702657		FBgn0031267	191.164	0.0908784	0.20963
99	FBgn0031268	21E2-21E2	2L	575734	574291	1	coiled	cold	0	0	0	0	0		X		1.07366	1.00381	1.15698	1.14302		FBgn0031268	419.74	0.102536	0.146193	0.701371	0.483071	0.794878		FBgn0031268	419.74	0.00548655	0.142324	0.0385496	0.969249	0.999754		FBgn0031268	419.74	0.210362	0.142839	1.47273	0.140824	0.699548		FBgn0031268	419.74	0.192856	0.145128
100	FBgn0013323	21E2-21E2	2L	576896	575711	-1	Prothoracicotropic hormone	Ptth	0	0	0	0	0		X		1.20375	1.18458	1.01738	1.52364		FBgn0013323	33.5965	-0.267536	0.405901	-0.659115	0.509822	0.811877		FBgn0013323	33.5965	-0.244375	0.413423	-0.591103	0.554451	0.969374		FBgn0013323	33.5965	0.0248517	0.411806	0.060348	0.951878	0.998826		FBgn0013323	33.5965	0.607518	0.401662
101	FBgn0023489	21E2-21E2	2L	579549	577486	1	PvuII-PstI homology 13	Pph13	0	0	0	0	0		X		1.08103	1.06475	1.06412	1.0124		FBgn0023489	1185.03	0.11241	0.0994828	1.12995	0.258498	0.603668		FBgn0023489	1185.03	-0.0905147	0.0977098	-0.926362	0.354258	0.914822		FBgn0023489	1185.03	0.0896582	0.100277	0.894106	0.371265	0.909436		FBgn0023489	1185.03	0.0177834	0.0977603
102	FBgn0010323	21E2-21E2	2L	594685	583544	-1	Goosecoid	Gsc	0	0	0	0	0		X		1.34985	1.07394	1.25451	1.1813		FBgn0010323	42.6927	0.4328	0.382141	1.13257	0.257396	0.602483		FBgn0010323	42.6927	-0.10291	0.374842	-0.274542	0.783668	0.997067		FBgn0010323	42.6927	0.327128	0.383454	0.853107	0.3936	0.919688		FBgn0010323	42.6927	0.240371	0.385394
103	FBgn0031270	21E2-21E2	2L	604430	602813	1	-	CG13689	0	0	0	0	0		X		1.24911	1.36598	1.00072	1.11481		FBgn0031270	107.163	-0.320902	0.271742	-1.1809	0.237641	0.577937		FBgn0031270	107.163	0.449938	0.25924	1.7356	0.0826339	0.569959		FBgn0031270	107.163	0.0010321	0.26241	0.00393315	0.996862	0.999982		FBgn0031270	107.163	0.156792	0.262941
104	FBgn0263657	21E2-21E2	2L	606412	605914	1	-	CR43648							X		1.00025	1.15298	1.00038	1.17156		FBgn0263657	0.224502	0.000361714	0.251557	0.0014379	0.998853	NA		FBgn0263657	0.224502	-0.205365	0.254889	-0.805704	0.420414	NA		FBgn0263657	0.224502	-0.000552009	0.250165	-0.00220658	0.998239	NA		FBgn0263657	0.224502	-0.22843	0.255274
105	FBgn0263658	21E2-21E2	2L	609134	608340	-1	-	CR43649							X		1.00042	1.21978	1.22861	1.00016		FBgn0263658	0.254671	0.000599762	0.287313	0.00208748	0.998334	NA		FBgn0263658	0.254671	0.28662	0.293027	0.978135	0.328008	NA		FBgn0263658	0.254671	0.297026	0.288887	1.02817	0.303868	NA		FBgn0263658	0.254671	-0.000226462	0.289969
106	FBgn0040106	21E2-21E2	2L	621201	620298	-1	lectin-21Cb	lectin-21Cb							X		1.00037	1.10138	1.00056	1.01395		FBgn0040106	0.29154	0.000533179	0.291871	0.00182676	0.998542	NA		FBgn0040106	0.29154	0.139311	0.295392	0.471615	0.637202	NA		FBgn0040106	0.29154	-0.000812913	0.290199	-0.00280123	0.997765	NA		FBgn0040106	0.29154	-0.0199893	0.298598
107	FBgn0266032	21E2-21E2	2L	623665	623107	1	-	CR44797							X		1.00008	1.12668	1.00013	1.00003		FBgn0266032	0.104652	0.000119218	0.162018	0.000735829	0.999413	NA		FBgn0266032	0.104652	-0.172077	0.163726	-1.05101	0.293256	NA		FBgn0266032	0.104652	-0.000182338	0.161241	-0.00113084	0.999098	NA		FBgn0266032	0.104652	-4.10048e-05	0.163079
108	FBgn0266033	21E2-21E2	2L	624323	623900	-1	-	CR44798							X		1.00008	1.00033	1.00013	1.12966		FBgn0266033	0.106441	0.000122362	0.163551	0.000748157	0.999403	NA		FBgn0266033	0.106441	0.000473468	0.164545	0.00287743	0.997704	NA		FBgn0266033	0.106441	-0.000187135	0.162762	-0.00114975	0.999083	NA		FBgn0266033	0.106441	0.175883	0.165414
109	FBgn0040107	21E2-21E2	2L	625556	624617	1	lectin-21Ca	lectin-21Ca							X		1.0001	1.1472	1.00015	1.00003		FBgn0040107	0.118861	0.000143595	0.173454	0.000827855	0.999339	NA		FBgn0040107	0.118861	-0.198117	0.17548	-1.129	0.258897	NA		FBgn0040107	0.118861	-0.000219523	0.172587	-0.00127195	0.998985	NA		FBgn0040107	0.118861	-4.98182e-05	0.174638
110	FBgn0031273	21E2-21E2	2L	628200	625652	1	-	CG2839							X		1.15577	1.18249	1.41243	1.00051		FBgn0031273	1.01269	-0.208849	0.488707	-0.427349	0.669125	NA		FBgn0031273	1.01269	0.241823	0.491449	0.492062	0.622675	0.977482		FBgn0031273	1.01269	0.498177	0.482917	1.0316	0.302259	NA		FBgn0031273	1.01269	-0.000731557	0.481523
111	FBgn0000497	21E2-21E2	2L	714983	640013	-1	dachsous	ds	0	0	0	0	0		X		1.22055	1.07991	1.00565	1.09518		FBgn0000497	774.73	0.287527	0.105178	2.73371	0.00626256	0.0508513		FBgn0000497	774.73	0.110911	0.1066	1.04044	0.298135	0.885216		FBgn0000497	774.73	0.0081278	0.108762	0.0747303	0.940429	0.998826		FBgn0000497	774.73	0.131162	0.106301
112	FBgn0266323	21E2-21E2	2L	715307	710568	1	-	CR44988	0	0	0	0	0		X		1.30461	1.14659	1.4586	1.37558		FBgn0266323	22.4602	0.383619	0.513314	0.747338	0.45486	0.776616		FBgn0266323	22.4602	0.197351	0.528641	0.373317	0.708913	0.990379		FBgn0266323	22.4602	-0.544586	0.522981	-1.04131	0.297731	0.869125		FBgn0266323	22.4602	0.460036	0.517089
113	FBgn0011244	21E2-21E2	2L	730564	728362	1	Heat shock protein 60 related	Hsp60B							X		1.00768	2.52307	1.00473	1.00086		FBgn0011244	2.85717	0.0110433	0.590464	0.0187028	0.985078	NA		FBgn0011244	2.85717	-1.33518	0.594004	-2.24776	0.0245913	0.297325		FBgn0011244	2.85717	-0.00681139	0.581351	-0.0117165	0.990652	NA		FBgn0011244	2.85717	-0.0012358	0.579176
114	FBgn0026438	21E2-21E2	2L	744395	737212	-1	Excitatory amino acid transporter 2	Eaat2	1	0	0	0	1		X		1.09102	1.0397	1.05327	1.05267		FBgn0026438	11028.2	0.125679	0.0433227	2.901	0.00371979	0.0342635		FBgn0026438	11028.2	0.0561608	0.0430422	1.30479	0.191966	0.790017		FBgn0026438	11028.2	0.07488	0.0436407	1.71583	0.0861931	0.579891		FBgn0026438	11028.2	0.0740496	0.0433122
115	FBgn0031275	21E2-21E2	2L	762399	749945	1	metabotropic GABA-B receptor subtype 3	GABA-B-R3	1	0	0	0	1		X		1.19738	1.08644	1.0579	1.03529		FBgn0031275	2120.54	0.259879	0.0692801	3.75113	0.000176038	0.00302763		FBgn0031275	2120.54	0.119607	0.0693051	1.72581	0.0843819	0.57441		FBgn0031275	2120.54	0.0812044	0.0699904	1.16022	0.245959	0.828277		FBgn0031275	2120.54	0.0500368	0.0688772
116	FBgn0265825	21E2-21E2	2L	773093	772514	1	-	CR44614							X		1.00056	1.17104	1.28305	1.00021		FBgn0265825	0.451256	0.000814037	0.344325	0.00236416	0.998114	NA		FBgn0265825	0.451256	-0.227787	0.349342	-0.652045	0.514372	NA		FBgn0265825	0.451256	-0.359578	0.350089	-1.02711	0.304371	NA		FBgn0265825	0.451256	-0.000299751	0.347037
117	FBgn0031276	21E2-21E2	2L	774017	773547	1	-	CG12506							X		1.53551	1.65987	1.10909	1.13448		FBgn0031276	0.839042	0.618716	0.493321	1.25418	0.209775	NA		FBgn0031276	0.839042	0.73107	0.498476	1.46661	0.142482	NA		FBgn0031276	0.839042	0.149373	0.49013	0.304763	0.760547	NA		FBgn0031276	0.839042	-0.182034	0.489979
118	FBgn0040725	21E2-21E2	2L	776941	776536	1	-	CG13946							X		1.12931	1.12411	1.67599	1.12323		FBgn0040725	0.703091	0.175444	0.436436	0.401992	0.68769	NA		FBgn0040725	0.703091	0.168788	0.443961	0.380186	0.703807	NA		FBgn0040725	0.703091	0.745013	0.441893	1.68596	0.0918038	NA		FBgn0040725	0.703091	0.16765	0.439777
119	FBgn0031277	21E2-21E2	2L	779655	779173	1	-	CG13947	0	0	0	1	1		X		1.38681	1.18431	2.18754	7.32849		FBgn0031277	6.06555	-0.471771	0.634474	-0.743563	0.457141	0.778367		FBgn0031277	6.06555	-0.244045	0.638647	-0.382129	0.702366	0.988856		FBgn0031277	6.06555	-1.12931	0.638735	-1.76804	0.0770545	0.552693		FBgn0031277	6.06555	2.87352	0.650195
120	FBgn0041250	21E2-21E2	2L	782885	780482	1	Gustatory receptor 21a	Gr21a	0	0	0	0	0		X		1.20429	1.6207	1.02954	1.21848		FBgn0041250	7.9387	0.268181	0.648472	0.413558	0.679198	0.90628		FBgn0041250	7.9387	-0.696619	0.646276	-1.0779	0.28108	0.87136		FBgn0041250	7.9387	-0.0420027	0.646678	-0.0649516	0.948213	0.998826		FBgn0041250	7.9387	-0.285085	0.645273
121	FBgn0031279	21E2-21E2	2L	788776	784336	1	-	CG3544	0	0	0	0	0		X		1.16985	1.1043	1.01987	1.14444		FBgn0031279	240.172	0.226326	0.168198	1.34559	0.178434	0.495494		FBgn0031279	240.172	0.14313	0.167201	0.856036	0.391978	0.932029		FBgn0031279	240.172	-0.0283815	0.175816	-0.161428	0.871757	0.996755		FBgn0031279	240.172	-0.19464	0.173764
122	FBgn0000442	21E2-21E2	2L	790798	786153	-1	cGMP-dependent protein kinase 21D	Pkg21D	0	0	0	0	0		X		1.16808	1.06746	1.02061	1.11903		FBgn0000442	272.836	0.224134	0.163504	1.37082	0.170432	0.481835		FBgn0000442	272.836	0.0941797	0.162338	0.580146	0.561816	0.971735		FBgn0000442	272.836	-0.0294304	0.170794	-0.172316	0.863189	0.996631		FBgn0000442	272.836	-0.162249	0.168695
123	FBgn0051658	21E2-21E2	2L	811531	810577	1	Nnf1b	Nnf1b	0	0	0	0	0		X		1.12939	1.00534	1.08828	2.23397		FBgn0051658	11.7802	-0.175544	0.610374	-0.2876	0.773653	0.937515		FBgn0051658	11.7802	-0.00768341	0.601053	-0.0127832	0.989801	0.999754		FBgn0051658	11.7802	-0.122047	0.628731	-0.194116	0.846085	0.995461		FBgn0051658	11.7802	-1.15961	0.615455
124	FBgn0086130	21E2-21E2	2L	813380	811584	1	DEAD box protein 21E2	Dbp21E2	0	0	0	0	0		X		1.33902	1.10058	1.00577	1.09274		FBgn0086130	222.761	-0.421178	0.195177	-2.15794	0.0309329	0.162782		FBgn0086130	222.761	0.138259	0.19366	0.713925	0.475274	0.953835		FBgn0086130	222.761	0.00829961	0.19547	0.0424597	0.966132	0.999705		FBgn0086130	222.761	-0.127948	0.191799
125	FBgn0031281	21E2-21E2	2L	815950	813314	-1	SAGA factor-like TAF6	Saf6	0	0	0	0	0		X		1.10757	1.0061	1.20138	1.01864		FBgn0031281	335.492	-0.147392	0.16585	-0.888706	0.374161	0.717124		FBgn0031281	335.492	0.00877876	0.162525	0.0540147	0.956923	0.999754		FBgn0031281	335.492	0.264693	0.164282	1.61121	0.107133	0.631362		FBgn0031281	335.492	-0.0266381	0.162666
126	FBgn0031282	21E2-21E2	2L	818096	815993	1	Peroxin 12	Pex12	0	0	0	0	0		X		1.08362	1.02753	1.02506	1.11456		FBgn0031282	237.201	-0.115856	0.177446	-0.652911	0.513814	0.814585		FBgn0031282	237.201	0.039175	0.17321	0.226171	0.821068	0.999712		FBgn0031282	237.201	0.0357108	0.175801	0.203132	0.839032	0.993224		FBgn0031282	237.201	-0.156475	0.172557
127	FBgn0031283	21E2-21E2	2L	817950	816994	-1	-	CG15880	0	0	0	0	0		X		1.12155	1.22379	1.01286	1.11513		FBgn0031283	37.3367	-0.165493	0.424534	-0.389823	0.696668	0.912318		FBgn0031283	37.3367	-0.291359	0.421705	-0.690908	0.489623	0.957034		FBgn0031283	37.3367	-0.0184418	0.428024	-0.0430858	0.965633	0.999705		FBgn0031283	37.3367	-0.157212	0.416968
128	FBgn0031284	21E2-21E2	2L	819508	818079	-1	-	CG3876	0	0	0	0	0		X		1.10358	1.1142	1.10699	1.11547		FBgn0031284	384.034	-0.142186	0.148211	-0.959354	0.337381	0.684968		FBgn0031284	384.034	-0.156003	0.145452	-1.07254	0.283478	0.873779		FBgn0031284	384.034	-0.146644	0.146135	-1.00348	0.315628	0.882374		FBgn0031284	384.034	-0.157648	0.1445
129	FBgn0015621	21E2-21E2	2L	821209	819964	1	Clipper	Clp	0	0	0	0	0		X		1.15474	1.1225	1.08344	1.16983		FBgn0015621	135.695	0.207569	0.239263	0.867534	0.38565	0.726101		FBgn0015621	135.695	-0.16672	0.232614	-0.716725	0.473544	0.953465		FBgn0015621	135.695	-0.115625	0.242624	-0.476562	0.633674	0.97362		FBgn0015621	135.695	0.226303	0.237651
130	FBgn0031285	21E2-21E2	2L	824337	821289	1	-	CG3662	0	0	0	0	0		X		1.00824	1.01572	1.03713	1.05472		FBgn0031285	19920.8	-0.0118398	0.0438131	-0.270235	0.786979	0.942661		FBgn0031285	19920.8	-0.022508	0.0438739	-0.513015	0.607941	0.976018		FBgn0031285	19920.8	-0.0525928	0.0441308	-1.19175	0.233359	0.816445		FBgn0031285	19920.8	-0.0768638	0.0438018
131	FBgn0031286	21E2-21E2	2L	825861	824329	-1	-	CG3862	0	0	0	0	0		X		1.057	1.00366	1.03142	1.14116		FBgn0031286	412.916	-0.0799814	0.149468	-0.535106	0.592576	0.862945		FBgn0031286	412.916	0.00527361	0.147839	0.0356713	0.971544	0.999754		FBgn0031286	412.916	0.0446362	0.149195	0.29918	0.764802	0.989086		FBgn0031286	412.916	0.190501	0.147076
132	FBgn0010583	21E2-21E2	2L	833241	825969	1	dreadlocks	dock	0	0	0	0	0		X		1.11235	1.07061	1.0006	1.01317		FBgn0010583	3098.75	0.153615	0.0611213	2.51329	0.0119612	0.083128		FBgn0010583	3098.75	0.0984353	0.0613242	1.60516	0.108458	0.638827		FBgn0010583	3098.75	0.00086258	0.0615762	0.0140083	0.988823	0.999982		FBgn0010583	3098.75	0.0188803	0.0604937
133	FBgn0020304	21E2-21E2	2L	851071	833584	-1	drongo	drongo	0	0	0	0	0		X		1.00255	1.01164	1.0011	1.02084		FBgn0020304	5622.9	-0.00367826	0.0517967	-0.0710134	0.943387	0.987081		FBgn0020304	5622.9	-0.0166908	0.0514532	-0.324389	0.745644	0.994947		FBgn0020304	5622.9	0.00158655	0.0522069	0.0303898	0.975756	0.999951		FBgn0020304	5622.9	0.0297599	0.0517495
134	FBgn0264869	21E2-21E2	2L	851163	850702	1	-	CR44060	0	0	0	0	0		X		1.02774	1.01446	1.13127	1.23208		FBgn0264869	632.279	-0.0394714	0.12139	-0.325161	0.745059	0.928166		FBgn0264869	632.279	0.0207131	0.120727	0.17157	0.863776	0.999754		FBgn0264869	632.279	0.177947	0.122288	1.45514	0.14563	0.705977		FBgn0264869	632.279	0.301094	0.120876
135	FBgn0031287	21E2-21E2	2L	852730	851251	-1	-	CG4291	0	0	0	0	0		X		1.09032	1.0203	1.16567	1.07654		FBgn0031287	279.992	-0.124753	0.179929	-0.693349	0.488091	0.797985		FBgn0031287	279.992	-0.0289938	0.175246	-0.165447	0.868592	0.999754		FBgn0031287	279.992	-0.22116	0.179935	-1.22911	0.21903	0.798462		FBgn0031287	279.992	0.106408	0.176733
136	FBgn0020545	21E2-21E2	2L	854539	852768	1	kraken	kraken	0	0	0	0	0		X		1.02206	1.04877	1.02202	1.07188		FBgn0020545	1678.12	-0.0314816	0.0794794	-0.396098	0.692033	0.910566		FBgn0020545	1678.12	0.0687023	0.0773368	0.888352	0.374351	0.924028		FBgn0020545	1678.12	0.0314181	0.0807346	0.389154	0.697162	0.981758		FBgn0020545	1678.12	-0.100142	0.0793801
137	FBgn0031288	21E2-21E2	2L	856639	855337	1	-	CG13949							X		1.06146	1.5442	1.4031	1.44042		FBgn0031288	2.73468	-0.0860553	0.658841	-0.130616	0.896079	NA		FBgn0031288	2.73468	-0.626859	0.659468	-0.950552	0.341832	0.910609		FBgn0031288	2.73468	0.48862	0.654614	0.746425	0.455411	NA		FBgn0031288	2.73468	-0.526494	0.660235
138	FBgn0262177	21E2-21E2	2L	857632	857542	1	mir-375 stem loop	mir-375							X		1.00004	1.00014	1.00006	1.06245		FBgn0262177	0.0590995	5.27297e-05	0.116173	0.000453892	0.999638	NA		FBgn0262177	0.0590995	0.000202876	0.116792	0.00173707	0.998614	NA		FBgn0262177	0.0590995	-8.07486e-05	0.11568	-0.000698037	0.999443	NA		FBgn0262177	0.0590995	-0.0873978	0.117094
139	FBgn0031289	21E2-21E2	2L	861806	860309	1	-	CG13950	0	0	0	0	0		X		1.33893	1.06466	1.7283	1.16377		FBgn0031289	32.6423	-0.421086	0.465197	-0.905176	0.365372	0.708329		FBgn0031289	32.6423	0.0903879	0.465356	0.194234	0.845993	0.999754		FBgn0031289	32.6423	0.789352	0.477828	1.65196	0.0985431	0.606435		FBgn0031289	32.6423	-0.218803	0.46294
140	FBgn0029095	21E2-21E2	2L	868354	861849	-1	arouser	aru	0	0	0	0	0		X		1.00144	1.00367	1.00284	1.04842		FBgn0029095	1888.6	-0.00207888	0.0775679	-0.0268008	0.978619	0.993801		FBgn0029095	1888.6	-0.00528718	0.0777767	-0.067979	0.945802	0.999754		FBgn0029095	1888.6	-0.00409592	0.0807742	-0.0507083	0.959558	0.998956		FBgn0029095	1888.6	0.0682176	0.0776679
141	FBgn0086031	21E2-21E2	2L	865493	865366	-1	-	snoRNA:Me28S-U1230	0	0	0	0	0		X		1.09055	1.1324	1.10341	1.04443		FBgn0086031	81.5048	-0.125056	0.304533	-0.410649	0.68133	0.906433		FBgn0086031	81.5048	-0.179385	0.307955	-0.582502	0.560229	0.971016		FBgn0086031	81.5048	0.141969	0.318041	0.446385	0.655319	0.976218		FBgn0086031	81.5048	-0.062714	0.306591
142	FBgn0020305	21E2-21E2	2L	869857	868673	-1	dribble	dbe	0	0	0	0	0		X		1.01697	1.08381	1.04451	1.04112		FBgn0020305	355.552	-0.0242778	0.14721	-0.164919	0.869008	0.970232		FBgn0020305	355.552	-0.116115	0.143958	-0.806588	0.419904	0.939936		FBgn0020305	355.552	0.0628284	0.148939	0.42184	0.673142	0.979343		FBgn0020305	355.552	0.0581379	0.148772
143	FBgn0053526	21E2-21E2	2L	877038	870465	1	PNUTS	PNUTS	0	0	0	0	0		X		1.05102	1.02214	1.04951	1.01984		FBgn0053526	6352.15	0.071795	0.054548	1.31618	0.188114	0.508476		FBgn0053526	6352.15	0.0315965	0.0545615	0.579099	0.562522	0.971735		FBgn0053526	6352.15	0.0697117	0.0548064	1.27196	0.203386	0.782442		FBgn0053526	6352.15	0.0283436	0.0543379
144	FBgn0002936	21E2-21E2	2L	878270	877302	1	neither inactivation nor afterpotential A	ninaA	0	0	0	0	0		X		1.00053	1.02308	1.03184	1.04296		FBgn0002936	3598.25	-0.000766502	0.0658064	-0.0116478	0.990707	0.997245		FBgn0002936	3598.25	0.0329191	0.0671939	0.489912	0.624196	0.977482		FBgn0002936	3598.25	0.0452179	0.0661199	0.683876	0.494053	0.95214		FBgn0002936	3598.25	-0.0606884	0.0652582
145	FBgn0031292	21E2-21E2	2L	885141	877172	-1	-	CG15824	0	0	0	0	0		X		1.15909	1.0815	1.06556	1.02006		FBgn0031292	148.055	0.212996	0.227826	0.934909	0.349835	0.696441		FBgn0031292	148.055	0.113029	0.232629	0.485877	0.627054	0.977482		FBgn0031292	148.055	0.0916103	0.228357	0.401171	0.688294	0.980286		FBgn0031292	148.055	0.0286494	0.225283
146	FBgn0002563	21E2-21E2	2L	901316	898500	1	Larval serum protein 1 beta	Lsp1beta	1	0	0	0	1		X		2.46895	1.06337	1.62443	1.38168		FBgn0002563	35285.5	-1.3039	0.295109	-4.41836	9.94543e-06	0.000285081		FBgn0002563	35285.5	0.0886485	0.29504	0.300462	0.763825	0.997067		FBgn0002563	35285.5	-0.699929	0.295077	-2.37202	0.0176911	0.244934		FBgn0002563	35285.5	-0.466422	0.295093
147	FBgn0003916	21E2-21E2	2L	901654	901491	-1	small nuclear RNA U1 at 21D	snRNA:U1:21D	0	0	0	0	0		X		1.38771	1.69341	1.02142	1.50501		FBgn0003916	107.558	-0.472705	0.362196	-1.30511	0.191856	0.512954		FBgn0003916	107.558	0.759933	0.36033	2.10899	0.0349454	0.363172		FBgn0003916	107.558	-0.0305736	0.367659	-0.0831575	0.933726	0.998826		FBgn0003916	107.558	-0.589776	0.346867
148	FBgn0264870	21E2-21E2	2L	913305	912981	-1	-	CR44061							X		1.00024	1.00095	1.00037	1.33174		FBgn0264870	0.236398	0.000349025	0.245583	0.00142121	0.998866	NA		FBgn0264870	0.236398	0.00136359	0.247336	0.00551311	0.995601	NA		FBgn0264870	0.236398	-0.000532566	0.244197	-0.00218088	0.99826	NA		FBgn0264870	0.236398	-0.41331	0.250601
149	FBgn0046113	21E2-21E2	2L	917805	914086	1	Glutamate receptor IIC	GluRIIC	0	0	0	0	0		X		1.15323	1.07513	1.01877	1.04599		FBgn0046113	191.048	0.205674	0.225997	0.910075	0.362783	0.706685		FBgn0046113	191.048	0.10451	0.221559	0.471704	0.637138	0.97859		FBgn0046113	191.048	0.0268309	0.226847	0.118278	0.905848	0.998826		FBgn0046113	191.048	-0.0648704	0.221756
150	FBgn0028481	21E2-21E2	2L	958098	922793	1	-	CG4341	1	0	0	0	1		X		1.18215	1.07349	1.02746	1.05708		FBgn0028481	4025.78	0.241417	0.0655704	3.6818	0.000231592	0.0037946		FBgn0028481	4025.78	0.102304	0.0654381	1.56337	0.117966	0.665796		FBgn0028481	4025.78	-0.0390887	0.0658979	-0.59317	0.553068	0.961515		FBgn0028481	4025.78	-0.0800804	0.0654371
151	FBgn0266036	21E3-21E3	2L	991300	987899	-1	-	CR44801							X		1.57744	1.0877	1.00104	1.19671		FBgn0266036	0.559161	-0.657582	0.378084	-1.73925	0.081991	NA		FBgn0266036	0.559161	-0.121286	0.374727	-0.323665	0.746192	NA		FBgn0266036	0.559161	-0.00150198	0.368454	-0.00407644	0.996747	NA		FBgn0266036	0.559161	-0.259077	0.376588
152	FBgn0031294	21E3-21E3	2L	1048053	1008378	-1	IA-2 ortholog	IA-2	1	0	0	0	1		X		1.14704	1.00208	1.0678	1.00849		FBgn0031294	131121	0.197915	0.0407031	4.86241	1.15964e-06	4.86003e-05		FBgn0031294	131121	-0.00300311	0.0407044	-0.0737785	0.941187	0.999754		FBgn0031294	131121	-0.0946353	0.0407363	-2.32312	0.0201729	0.268367		FBgn0031294	131121	-0.012193	0.0407043
153	FBgn0031295	21E3-21E3	2L	1026897	1026105	-1	-	CG4375	0	0	0	0	0		X		1.05174	1.08302	2.80147	1.06318		FBgn0031295	21.0384	0.0727722	0.629238	0.115651	0.907929	0.977541		FBgn0031295	21.0384	-0.115054	0.628033	-0.183198	0.854643	0.999754		FBgn0031295	21.0384	1.48619	0.623697	2.38287	0.0171785	0.240444		FBgn0031295	21.0384	-0.0883813	0.626732
154	FBgn0031296	21E3-21E3	2L	1038685	1037246	1	-	CG4415	1	0	0	1	2		X		1.17214	1.08644	1.08355	1.17582		FBgn0031296	2200.55	0.229146	0.0726978	3.15204	0.00162137	0.0179868		FBgn0031296	2200.55	0.119605	0.0726852	1.64552	0.099863	0.612609		FBgn0031296	2200.55	-0.115766	0.0736036	-1.57283	0.115758	0.653141		FBgn0031296	2200.55	0.233664	0.0735099
155	FBgn0003310	21E4-21E4	2L	1077815	1049674	-1	Star	S	0	0	0	0	0		X		1.11542	1.02642	1.06461	1.04933		FBgn0003310	1885.55	0.157582	0.0684696	2.30149	0.0213642	0.125936		FBgn0003310	1885.55	-0.0376223	0.0679197	-0.553924	0.579631	0.974392		FBgn0003310	1885.55	0.0903283	0.0702754	1.28535	0.198671	0.77665		FBgn0003310	1885.55	-0.0694723	0.068375
156	FBgn0015905	21E4-21E4	2L	1080803	1077948	1	asteroid	ast	0	0	0	0	0		X		1.02296	1.22463	1.12649	1.12767		FBgn0015905	233.74	-0.0327552	0.186231	-0.175885	0.860384	0.96822		FBgn0015905	233.74	-0.292342	0.182128	-1.60514	0.108463	0.638827		FBgn0015905	233.74	-0.17183	0.185945	-0.924092	0.355438	0.899102		FBgn0015905	233.74	-0.17334	0.184514
157	FBgn0031298	21E4-21E4	2L	1085380	1080911	1	Autophagy-specific gene 4a	Atg4a	1	0	0	0	1		X		1.18141	1.13649	1.06039	1.04953		FBgn0031298	2233.71	-0.240512	0.0645892	-3.72371	0.000196313	0.00331139		FBgn0031298	2233.71	-0.184585	0.0640045	-2.88394	0.00392731	0.0906712		FBgn0031298	2233.71	-0.0845951	0.0653146	-1.2952	0.195253	0.776113		FBgn0031298	2233.71	-0.069747	0.0641207
158	FBgn0031299	21E4-21F1	2L	1102504	1083091	-1	-	CG4629	0	0	0	0	0		X		1.07524	1.03107	1.07442	1.02182		FBgn0031299	4522.52	0.104658	0.0498315	2.10023	0.0357083	0.178977		FBgn0031299	4522.52	0.0441367	0.0520285	0.848317	0.396261	0.935804		FBgn0031299	4522.52	-0.103561	0.050858	-2.03627	0.0417231	0.406888		FBgn0031299	4522.52	-0.0311425	0.0492108
159	FBgn0261938	21F1-21F1	2L	1108373	1103254	-1	mitochondrial RNA polymerase	mtRNApol	0	0	0	0	0		X		1.08698	1.03113	1.10572	1.07624		FBgn0261938	1109.86	0.120324	0.09121	1.3192	0.187103	0.507257		FBgn0261938	1109.86	-0.0442321	0.0887481	-0.498401	0.618202	0.977202		FBgn0261938	1109.86	-0.144992	0.0896723	-1.61691	0.105897	0.627891		FBgn0261938	1109.86	-0.105997	0.0893258
160	FBgn0031301	21F1-21F1	2L	1112694	1108540	1	-	CG14339							X		1.72036	1.4641	1.5602	1.39902		FBgn0031301	4.42391	0.782715	0.673569	1.16204	0.245219	NA		FBgn0031301	4.42391	-0.550017	0.672572	-0.817782	0.413481	0.939936		FBgn0031301	4.42391	0.641732	0.6728	0.953823	0.340173	NA		FBgn0031301	4.42391	0.484413	0.673363
161	FBgn0031302	21F1-21F1	2L	1114138	1112941	1	-	CG14340	0	0	0	0	0		X		1.05848	1.17417	1.12908	1.06117		FBgn0031302	131.564	0.0819981	0.250112	0.327845	0.743029	0.92713		FBgn0031302	131.564	0.231642	0.244543	0.947242	0.343516	0.911068		FBgn0031302	131.564	-0.175144	0.249239	-0.702713	0.482234	0.948536		FBgn0031302	131.564	-0.0856579	0.24097
162	FBgn0016926	21F1-21F1	2L	1128953	1114654	-1	Pinocchio	Pino	0	0	0	1	1		X		1.04692	1.02893	1.05807	1.15895		FBgn0016926	6326.97	0.066158	0.0573526	1.15353	0.248692	0.592654		FBgn0016926	6326.97	0.0411443	0.0573315	0.717656	0.472969	0.953293		FBgn0016926	6326.97	-0.0814415	0.058084	-1.40213	0.160875	0.731743		FBgn0016926	6326.97	-0.212822	0.0577882
163	FBgn0031304	21F1-21F1	2L	1132411	1129316	1	-	CG4552	0	0	0	0	0		X		1.07031	1.01177	1.01212	1.01523		FBgn0031304	2224.81	0.0980349	0.0690339	1.4201	0.155579	0.45937		FBgn0031304	2224.81	0.0168852	0.0685517	0.246314	0.805439	0.997593		FBgn0031304	2224.81	-0.0173817	0.0696259	-0.249645	0.802862	0.990986		FBgn0031304	2224.81	-0.0218122	0.068501
164	FBgn0031305	21F1-21F1	2L	1134098	1132332	-1	Iris	Iris	0	1	0	0	1		X		1.11378	1.19261	1.04677	1.07061		FBgn0031305	3433.87	-0.15547	0.067656	-2.29795	0.0215645	0.126776		FBgn0031305	3433.87	-0.254126	0.0689413	-3.68612	0.000227698	0.0110121		FBgn0031305	3433.87	-0.0659415	0.0688501	-0.957755	0.338186	0.894068		FBgn0031305	3433.87	0.0984373	0.0677594
165	FBgn0031306	21F1-21F1	2L	1141156	1134693	1	-	CG4577	0	1	1	1	3		X		1.07677	1.10867	1.22232	1.25856		FBgn0031306	9233.76	-0.106706	0.0436448	-2.44486	0.0144906	0.0952314		FBgn0031306	9233.76	-0.148827	0.0435686	-3.41594	0.000635629	0.0244965		FBgn0031306	9233.76	-0.289624	0.044461	-6.51411	7.31201e-11	2.23731e-08		FBgn0031306	9233.76	-0.331779	0.0441664
166	FBgn0031307	21F1-21F1	2L	1147395	1143201	1	Major Facilitator Superfamily Transporter 3	MFS3	0	0	0	0	0		X		1.0121	1.08833	1.10506	1.27426		FBgn0031307	137.361	0.0173484	0.288792	0.0600725	0.952098	0.988392		FBgn0031307	137.361	-0.12211	0.293093	-0.416625	0.676953	0.985489		FBgn0031307	137.361	0.144121	0.296317	0.486374	0.626702	0.971656		FBgn0031307	137.361	0.349657	0.291061
167	FBgn0031308	21F1-21F1	2L	1149449	1147822	1	-	CG4749	0	0	0	0	0		X		1.03526	1.14549	1.01493	1.17889		FBgn0031308	154.17	-0.0499942	0.222564	-0.224629	0.822268	0.953936		FBgn0031308	154.17	0.19596	0.212009	0.924302	0.355329	0.915384		FBgn0031308	154.17	0.0213827	0.218786	0.0977331	0.922144	0.998826		FBgn0031308	154.17	-0.237434	0.217648
168	FBgn0031309	21F1-21F1	2L	1150677	1149445	-1	TFB4 ortholog (S. cerevisiae)	Tfb4	0	0	0	0	0		X		1.09015	1.12566	1.13176	1.00054		FBgn0031309	97.3135	-0.124522	0.270156	-0.460926	0.644852	0.888224		FBgn0031309	97.3135	0.170767	0.253903	0.672568	0.501222	0.960703		FBgn0031309	97.3135	0.178568	0.268763	0.664409	0.506429	0.955425		FBgn0031309	97.3135	0.000778623	0.26268
169	FBgn0031310	21F1-21F1	2L	1151764	1150766	1	Vacuolar protein sorting 29	Vps29	0	0	0	0	0		X		1.08594	1.11824	1.0209	1.02602		FBgn0031310	563.698	-0.118941	0.125677	-0.946405	0.343942	0.690365		FBgn0031310	563.698	-0.161226	0.122605	-1.315	0.188509	0.785106		FBgn0031310	563.698	-0.0298416	0.124909	-0.238907	0.811178	0.99174		FBgn0031310	563.698	-0.0370594	0.1233
170	FBgn0261458	21F1-21F1	2L	1158262	1151678	-1	capulet	capt	0	0	0	0	0		X		1.02811	1.00741	1.09017	1.08596		FBgn0261458	3590.18	0.0399934	0.0633782	0.631027	0.528023	0.823166		FBgn0261458	3590.18	-0.0106547	0.0629856	-0.16916	0.86567	0.999754		FBgn0261458	3590.18	-0.124558	0.0638164	-1.95182	0.0509601	0.45029		FBgn0261458	3590.18	-0.118969	0.0632091
171	FBgn0264267	21F1-21F1	2L	1159355	1158576	-1	-	CR43767	0	0	0	0	0		X		1.00527	1.00663	1.05563	1.17282		FBgn0264267	370.596	0.00758226	0.151324	0.050106	0.960038	0.989321		FBgn0264267	370.596	-0.0095345	0.147224	-0.064762	0.948363	0.999754		FBgn0264267	370.596	0.0780997	0.153756	0.507944	0.611492	0.970198		FBgn0264267	370.596	-0.229976	0.149411
172	FBgn0031312	21F1-21F1	2L	1160220	1158661	1	Transport and Golgi organization 14	Tango14	0	0	0	0	0		X		1.01101	1.01847	1.01939	1.15083		FBgn0031312	571.717	-0.0158015	0.126455	-0.124958	0.900557	0.975228		FBgn0031312	571.717	0.0264025	0.123386	0.213982	0.830561	0.999754		FBgn0031312	571.717	0.0276997	0.128159	0.216135	0.828882	0.992427		FBgn0031312	571.717	-0.202675	0.125137
173	FBgn0031313	21F1-21F1	2L	1163886	1160290	-1	-	CG5080	0	0	0	0	0		X		1.0709	1.01568	1.00848	1.03953		FBgn0031313	3266.76	-0.098826	0.0844964	-1.16959	0.242167	0.584758		FBgn0031313	3266.76	0.0224389	0.0840246	0.267052	0.789429	0.997067		FBgn0031313	3266.76	-0.0121805	0.0852101	-0.142946	0.886333	0.997749		FBgn0031313	3266.76	0.0559257	0.0840259
174	FBgn0031314	21F1-21F1	2L	1166425	1164443	1	Integrator 14	IntS14	0	0	0	0	0		X		1.14031	1.11773	1.06329	1.04239		FBgn0031314	264.893	0.18943	0.167329	1.13208	0.257602	0.602857		FBgn0031314	264.893	-0.160577	0.161178	-0.99627	0.319119	0.899208		FBgn0031314	264.893	-0.088536	0.165958	-0.533484	0.593699	0.96829		FBgn0031314	264.893	0.0598994	0.162159
175	FBgn0031315	21F1-21F1	2L	1167211	1166506	1	-	CG14341	0	0	0	0	0		X		1.1453	1.20216	1.13579	1.02469		FBgn0031315	329.725	-0.19572	0.157233	-1.24477	0.213215	0.544713		FBgn0031315	329.725	0.265632	0.155266	1.71082	0.0871149	0.583137		FBgn0031315	329.725	-0.1837	0.158117	-1.1618	0.245317	0.827855		FBgn0031315	329.725	0.0351837	0.153372
176	FBgn0024314	21F1-21F1	2L	1170365	1167172	-1	Phospholipase A2 activator protein	Plap	0	0	0	0	0		X		1.15453	1.03914	1.03609	1.07736		FBgn0024314	1212.43	-0.207302	0.0849138	-2.44132	0.0146337	0.0959801		FBgn0024314	1212.43	-0.0553874	0.0826497	-0.670147	0.502764	0.962038		FBgn0024314	1212.43	-0.0511442	0.0854851	-0.598281	0.549652	0.961104		FBgn0024314	1212.43	-0.107498	0.0840447
177	FBgn0051922	21F1-21F2	2L	1170789	1170181	1	-	CG31922	0	0	0	0	0		X		1.09697	1.17101	1.19399	1.43609		FBgn0051922	61.6387	0.133529	0.320862	0.416159	0.677294	0.906158		FBgn0051922	61.6387	0.227756	0.321378	0.708687	0.478519	0.954846		FBgn0051922	61.6387	0.255795	0.310056	0.824995	0.409374	0.924976		FBgn0051922	61.6387	0.522145	0.316124
178	FBgn0031317	21F2-21F2	2L	1172805	1170753	-1	-	CG5118	0	0	0	0	0		X		1.06657	1.08636	1.18729	1.04139		FBgn0031317	489.138	-0.0929781	0.136486	-0.681229	0.495726	0.802939		FBgn0031317	489.138	-0.119504	0.133875	-0.892655	0.372042	0.921846		FBgn0031317	489.138	0.247669	0.137642	1.79938	0.0719589	0.533989		FBgn0031317	489.138	0.0585157	0.134352
179	FBgn0031318	21F2-21F2	2L	1177589	1173009	1	-	CG4887	0	1	0	1	2		X		1.07829	1.14671	1.06393	1.14593		FBgn0031318	4790.4	0.108743	0.0555904	1.95614	0.0504488	0.22646		FBgn0031318	4790.4	0.197505	0.0553715	3.5669	0.00036123	0.015723		FBgn0031318	4790.4	0.089406	0.0561979	1.59091	0.111629	0.643244		FBgn0031318	4790.4	0.196522	0.0554407
180	FBgn0031319	21F2-21F2	2L	1182454	1177690	1	-	CG4896	0	0	0	0	0		X		1.0495	1.00809	1.00756	1.04403		FBgn0031319	1806.57	-0.0697004	0.0836101	-0.833636	0.404486	0.739069		FBgn0031319	1806.57	0.0116195	0.0838309	0.138606	0.889761	0.999754		FBgn0031319	1806.57	0.0108588	0.0844234	0.128623	0.897656	0.998469		FBgn0031319	1806.57	-0.0621579	0.0832849
181	FBgn0031320	21F2-21F2	2L	1184020	1182297	-1	-	CG5126	0	0	0	0	0		X		1.10434	1.10598	1.06089	1.14832		FBgn0031320	753.243	0.143183	0.107808	1.32813	0.184135	0.503679		FBgn0031320	753.243	0.14533	0.107557	1.35118	0.176637	0.766808		FBgn0031320	753.243	0.0852745	0.108796	0.783805	0.433154	0.930432		FBgn0031320	753.243	0.199529	0.106993
182	FBgn0031321	21F2-21F2	2L	1185698	1184065	1	tRNA-guanine transglycosylase	Tgt	0	0	0	0	0		X		1.18152	1.01389	1.07673	1.15007		FBgn0031321	198.336	0.240648	0.192902	1.24751	0.212209	0.543303		FBgn0031321	198.336	-0.019895	0.185501	-0.10725	0.914591	0.999754		FBgn0031321	198.336	0.106653	0.196085	0.543912	0.586502	0.967725		FBgn0031321	198.336	-0.201719	0.192464
183	FBgn0031322	21F2-21F2	2L	1196807	1185757	1	-	CG5001	0	0	0	0	0		X		1.02904	1.07056	1.08552	1.02862		FBgn0031322	1167.89	0.0413004	0.093421	0.442089	0.658425	0.896572		FBgn0031322	1167.89	0.0983621	0.092212	1.0667	0.286109	0.875123		FBgn0031322	1167.89	0.118391	0.0956963	1.23715	0.216031	0.795409		FBgn0031322	1167.89	-0.0407165	0.0942352
184	FBgn0031323	21F2-21F2	2L	1199266	1198465	-1	-	CG5139							X		1.01515	1.68516	1.12124	1.01132		FBgn0031323	1.00296	0.0216875	0.490257	0.0442371	0.964715	NA		FBgn0031323	1.00296	-0.752884	0.493823	-1.5246	0.127358	0.686622		FBgn0031323	1.00296	-0.165095	0.481923	-0.342575	0.731918	NA		FBgn0031323	1.00296	0.0162436	0.492909
185	FBgn0263080	21F2-21F2	2L	1199924	1199412	1	-	CG43348							X		1.09001	1.20937	1.12005	1.00026		FBgn0263080	0.368063	-0.124347	0.356138	-0.349153	0.726974	NA		FBgn0263080	0.368063	-0.274255	0.356091	-0.770183	0.441191	NA		FBgn0263080	0.368063	0.163568	0.349707	0.46773	0.639978	NA		FBgn0263080	0.368063	-0.000373106	0.352787
186	FBgn0263081	21F2-21F2	2L	1200663	1200205	1	-	CG43349							X		1.09883	1.18262	1.00061	1.00015		FBgn0263081	0.316802	0.135973	0.305343	0.445312	0.656094	NA		FBgn0263081	0.316802	-0.241992	0.305629	-0.791785	0.428486	NA		FBgn0263081	0.316802	-0.000882655	0.299383	-0.00294825	0.997648	NA		FBgn0263081	0.316802	-0.000211051	0.303499
187	FBgn0040723	21F2-21F2	2L	1201220	1200671	1	-	CG5011							X		1.00097	1.17939	1.01056	1.00877		FBgn0040723	0.885934	0.0014034	0.444839	0.00315486	0.997483	NA		FBgn0040723	0.885934	0.238039	0.455042	0.523114	0.600895	0.975582		FBgn0040723	0.885934	-0.0151519	0.449369	-0.0337181	0.973102	NA		FBgn0040723	0.885934	0.0126027	0.45329
188	FBgn0031324	21F2-21F2	2L	1205250	1204215	1	-	CG14342							X		2.00518	1.1198	1.74103	1.06114		FBgn0031324	1.86915	-1.00373	0.616907	-1.62704	0.103728	NA		FBgn0031324	1.86915	-0.163244	0.608972	-0.268065	0.788649	0.997067		FBgn0031324	1.86915	0.799941	0.623891	1.28218	0.19978	NA		FBgn0031324	1.86915	0.0856202	0.629581
189	FBgn0262944	21F2-21F2	2L	1217785	1216854	-1	-	CR43263							X		1.27437	1.16325	1.2079	1.00019		FBgn0262944	0.429623	-0.349779	0.342426	-1.02147	0.30703	NA		FBgn0262944	0.429623	-0.218159	0.343256	-0.635557	0.525065	NA		FBgn0262944	0.429623	-0.272496	0.339957	-0.801562	0.422806	NA		FBgn0262944	0.429623	-0.00027268	0.341182
190	FBgn0259229	21F2-21F2	2L	1229802	1219293	1	-	CG42329	0	0	0	0	0		X		1.27947	1.05003	1.20393	1.15802		FBgn0259229	874.232	-0.355544	0.130385	-2.72687	0.0063938	0.0515959		FBgn0259229	874.232	0.0704249	0.160035	0.44006	0.659894	0.982574		FBgn0259229	874.232	0.267753	0.141461	1.89276	0.0583893	0.484381		FBgn0259229	874.232	-0.211662	0.130259
191	FBgn0031327	21F3-21F3	2L	1243018	1240036	1	-	CG5397	0	0	0	0	0		X		1.05104	1.01657	1.0809	1.00563		FBgn0031327	1249.07	-0.0718228	0.0923206	-0.777972	0.436585	0.762864		FBgn0031327	1249.07	-0.0237096	0.0906154	-0.261651	0.79359	0.997217		FBgn0031327	1249.07	0.112237	0.0917706	1.22302	0.221322	0.802407		FBgn0031327	1249.07	0.00809717	0.0908732
192	FBgn0041097	21F3-21F4	2L	1296596	1256417	1	robo3	robo3	1	0	0	0	1		X		1.18609	1.09618	1.03704	1.01602		FBgn0041097	2068.59	0.246213	0.068253	3.60735	0.000309336	0.00474905		FBgn0041097	2068.59	0.132484	0.0686524	1.92978	0.0536338	0.462006		FBgn0041097	2068.59	-0.0524681	0.0688647	-0.761901	0.446119	0.936023		FBgn0041097	2068.59	0.0229288	0.0682631
193	FBgn0011294	22A1-22A1	2L	1329993	1329161	1	antennal protein 5	a5	0	0	0	0	0		X		1.03974	1.04939	1.82885	1.13478		FBgn0011294	11.5266	-0.0562244	0.431386	-0.130334	0.896302	0.974994		FBgn0011294	11.5266	-0.0695467	0.431265	-0.161262	0.871887	0.999754		FBgn0011294	11.5266	0.870938	0.43157	2.01807	0.0435842	0.416742		FBgn0011294	11.5266	0.182407	0.431399
194	FBgn0031331	22A1-22A1	2L	1335514	1334128	1	-	CG5440							X		1.00047	1.63713	1.00071	1.00017		FBgn0031331	0.418609	0.000675596	0.31482	0.00214598	0.998288	NA		FBgn0031331	0.418609	-0.711171	0.323821	-2.19618	0.0280787	NA		FBgn0031331	0.418609	-0.00102905	0.312925	-0.00328847	0.997376	NA		FBgn0031331	0.418609	-0.000249678	0.317422
195	FBgn0053923	22A1-22A1	2L	1342095	1341365	-1	-	CG33923							X		1.06946	1.00016	1.00006	1.00001		FBgn0053923	0.0644975	-0.0968877	0.122575	-0.790438	0.429272	NA		FBgn0053923	0.0644975	0.000233178	0.122934	0.00189678	0.998487	NA		FBgn0053923	0.0644975	-9.26661e-05	0.121723	-0.000761284	0.999393	NA		FBgn0053923	0.0644975	-2.04433e-05	0.12299
196	FBgn0053922	22A1-22A1	2L	1344171	1343443	-1	-	CG33922							X		1.32221	1.00112	1.00043	1.00011		FBgn0053922	0.190418	-0.402949	0.246557	-1.6343	0.102195	NA		FBgn0053922	0.190418	0.00161547	0.244822	0.00659855	0.994735	NA		FBgn0053922	0.190418	-0.000622952	0.241068	-0.00258413	0.997938	NA		FBgn0053922	0.190418	-0.00015363	0.244998
197	FBgn0026141	22A1-22A1	2L	1345135	1344400	1	Cytoplasmic dynein light chain 2	Cdlc2							X		1.12972	1.72151	1.00768	1.24836		FBgn0026141	2.18606	-0.175967	0.544829	-0.322976	0.746713	NA		FBgn0026141	2.18606	-0.783675	0.550439	-1.42373	0.154525	0.738876		FBgn0026141	2.18606	-0.0110397	0.542071	-0.0203658	0.983752	NA		FBgn0026141	2.18606	-0.320038	0.547516
198	FBgn0266357	22A1-22A1	2L	1345840	1345501	-1	-	CR45005							X		1.25727	1.56332	1.00206	1.22118		FBgn0266357	0.640337	-0.330291	0.44775	-0.737668	0.460716	NA		FBgn0266357	0.640337	-0.644614	0.455446	-1.41535	0.156967	NA		FBgn0266357	0.640337	-0.002974	0.43896	-0.00677511	0.994594	NA		FBgn0266357	0.640337	0.288277	0.456587
199	FBgn0266358	22A1-22A1	2L	1346331	1345965	-1	-	CR45006							X		1.00003	1.05362	1.00005	1.00001		FBgn0266358	0.0523261	4.35679e-05	0.108125	0.000402938	0.999679	NA		FBgn0266358	0.0523261	-0.0753602	0.10886	-0.692264	0.488772	NA		FBgn0266358	0.0523261	-6.67425e-05	0.107686	-0.000619788	0.999505	NA		FBgn0266358	0.0523261	-1.45267e-05	0.108723
200	FBgn0031332	22A1-22A1	2L	1352868	1351728	-1	-	CG5556							X		NA	NA	NA	NA		FBgn0031332	0	NA	NA	NA	NA	NA		FBgn0031332	0	NA	NA	NA	NA	NA		FBgn0031332	0	NA	NA	NA	NA	NA		FBgn0031332	0	NA	NA
201	FBgn0031333	22A1-22A1	2L	1354109	1352970	-1	-	CG5561							X		1.25016	1.92013	1.00204	1.43433		FBgn0031333	0.910386	0.322115	0.46339	0.695127	0.486976	NA		FBgn0031333	0.910386	-0.941208	0.473319	-1.98852	0.0467537	0.428426		FBgn0031333	0.910386	-0.00294346	0.455578	-0.00646094	0.994845	NA		FBgn0031333	0.910386	-0.520378	0.469365
202	FBgn0051924	22A1-22A1	2L	1354919	1354101	-1	-	CG31924							X		1.19144	2.09258	1.07868	1.22808		FBgn0051924	1.46803	-0.252703	0.503731	-0.501663	0.615905	NA		FBgn0051924	1.46803	-1.06528	0.513194	-2.07579	0.0379137	0.3786		FBgn0051924	1.46803	0.109263	0.503786	0.216884	0.828299	NA		FBgn0051924	1.46803	-0.296403	0.510155
203	FBgn0031335	22A1-22A1	2L	1355924	1354911	-1	-	CG5565							X		1.09083	2.01247	1.27292	1.05677		FBgn0031335	2.45334	0.125424	0.60377	0.207734	0.835436	NA		FBgn0031335	2.45334	-1.00897	0.611931	-1.64883	0.0991829	0.612179		FBgn0031335	2.45334	-0.348138	0.604523	-0.575889	0.56469	NA		FBgn0031335	2.45334	0.0796568	0.609386
204	FBgn0051659	22A1-22A1	2L	1359790	1358925	-1	-	CG31659							X		1.16659	1.07416	1.03189	1.59957		FBgn0051659	4.08356	0.222291	0.667691	0.332925	0.739191	NA		FBgn0051659	4.08356	0.103207	0.668716	0.154337	0.877344	0.999754		FBgn0051659	4.08356	-0.0452851	0.669982	-0.0675916	0.946111	NA		FBgn0051659	4.08356	0.677687	0.668734
205	FBgn0053126	22A1-22A1	2L	1361821	1359837	-1	Neural Lazarillo	NLaz	1	0	0	0	1		X		1.23605	1.12466	1.08771	1.11962		FBgn0053126	1202.04	-0.305739	0.0835842	-3.65785	0.000254336	0.00406598		FBgn0053126	1202.04	-0.16949	0.082365	-2.05779	0.0396101	0.389495		FBgn0053126	1202.04	-0.121298	0.0848022	-1.43037	0.152611	0.71767		FBgn0053126	1202.04	-0.163012	0.0819947
206	FBgn0031337	22A1-22A1	2L	1369050	1367996	1	-	CG14346							X		1.00093	2.0446	1.22985	1.00035		FBgn0031337	0.815711	0.00134124	0.409628	0.00327428	0.997388	NA		FBgn0031337	0.815711	-1.03182	0.423736	-2.43505	0.0148898	NA		FBgn0031337	0.815711	-0.298477	0.411719	-0.724952	0.468481	NA		FBgn0031337	0.815711	-0.000506182	0.412867
207	FBgn0266203	22A1-22A1	2L	1381326	1380083	-1	-	CR44898	0	0	0	0	0		X		1.00685	1.01194	1.07757	1.33998		FBgn0266203	71.0816	0.00985556	0.298815	0.0329821	0.973689	0.992702		FBgn0266203	71.0816	-0.0171215	0.301567	-0.0567752	0.954724	0.999754		FBgn0266203	71.0816	0.107783	0.298783	0.360739	0.718295	0.984933		FBgn0266203	71.0816	-0.422214	0.293398
208	FBgn0002543	22A1-22A1	2L	1420453	1380086	-1	leak	lea	0	0	0	0	0		X		1.16987	1.03461	1.04961	1.01945		FBgn0002543	774.538	0.226349	0.102435	2.20969	0.0271266	0.148698		FBgn0002543	774.538	0.049089	0.103078	0.476232	0.633909	0.97844		FBgn0002543	774.538	-0.069847	0.1042	-0.670315	0.502657	0.953655		FBgn0002543	774.538	-0.0277968	0.102087
209	FBgn0266202	22A1-22A1	2L	1382796	1381211	1	-	CR44897	0	0	0	0	0		X		1.15713	1.01031	1.21914	1.12453		FBgn0266202	204.265	0.210549	0.194596	1.08198	0.279263	0.628154		FBgn0266202	204.265	0.0148033	0.196143	0.075472	0.939839	0.999754		FBgn0266202	204.265	-0.285861	0.199612	-1.43209	0.152119	0.71767		FBgn0266202	204.265	-0.169327	0.196564
210	FBgn0263320	22A1-22A2	2L	1429159	1428474	1	-	CG43401							X		NA	NA	NA	NA		FBgn0263320	0	NA	NA	NA	NA	NA		FBgn0263320	0	NA	NA	NA	NA	NA		FBgn0263320	0	NA	NA	NA	NA	NA		FBgn0263320	0	NA	NA
211	FBgn0003926	22A2-22A2	2L	1432921	1432711	1	small nuclear RNA U3 at 22A	snRNA:U3:22A							X		NA	NA	NA	NA		FBgn0003926	0	NA	NA	NA	NA	NA		FBgn0003926	0	NA	NA	NA	NA	NA		FBgn0003926	0	NA	NA	NA	NA	NA		FBgn0003926	0	NA	NA
212	FBgn0263321	22A2-22A2	2L	1443832	1442627	1	-	CG43402	0	0	1	0	1		X		1.46327	1.36872	1.66345	1.31765		FBgn0263321	183.995	-0.549199	0.217822	-2.52133	0.0116914	0.081821		FBgn0263321	183.995	-0.45283	0.204558	-2.2137	0.0268494	0.314119		FBgn0263321	183.995	-0.734181	0.197662	-3.71432	0.000203754	0.00911832		FBgn0263321	183.995	-0.397971	0.206198
213	FBgn0051928	22A2-22A2	2L	1493859	1492295	1	-	CG31928							X		1.00193	1.57576	1.19311	1.00151		FBgn0051928	1.19203	0.00277551	0.518386	0.00535414	0.995728	NA		FBgn0051928	1.19203	0.656045	0.531098	1.23526	0.216733	0.81893		FBgn0051928	1.19203	-0.254722	0.529835	-0.480757	0.630689	NA		FBgn0051928	1.19203	-0.00218079	0.536913
214	FBgn0053128	22A2-22A2	2L	1495456	1494070	1	-	CG33128							X		1.00012	1.00047	1.17244	1.00004		FBgn0053128	0.135471	0.000174321	0.185819	0.000938122	0.999251	NA		FBgn0053128	0.135471	0.000677248	0.187047	0.00362074	0.997111	NA		FBgn0053128	0.135471	-0.229511	0.186252	-1.23226	0.217852	NA		FBgn0053128	0.135471	-6.11e-05	0.187149
215	FBgn0051926	22A2-22A2	2L	1497071	1495460	1	-	CG31926							X		1.00019	1.00074	1.00029	1.08234		FBgn0051926	0.17142	0.000273439	0.221903	0.00123225	0.999017	NA		FBgn0051926	0.17142	0.00106656	0.223463	0.00477287	0.996192	NA		FBgn0051926	0.17142	-0.000417404	0.220668	-0.00189155	0.998491	NA		FBgn0051926	0.17142	-0.114155	0.225948
216	FBgn0051661	22A2-22A2	2L	1498583	1497243	1	-	CG31661							X		1.00008	1.00033	1.00013	1.12966		FBgn0051661	0.106441	0.000122362	0.163551	0.000748157	0.999403	NA		FBgn0051661	0.106441	0.000473468	0.164545	0.00287743	0.997704	NA		FBgn0051661	0.106441	-0.000187135	0.162762	-0.00114975	0.999083	NA		FBgn0051661	0.106441	0.175883	0.165414
217	FBgn0031343	22A2-22A2	2L	1500608	1498455	-1	-	CG18131							X		1.07056	3.1517	1.00981	1.373		FBgn0031343	2.58027	-0.0983594	0.627337	-0.156789	0.875411	NA		FBgn0031343	2.58027	-1.65613	0.633334	-2.61494	0.00892432	0.155561		FBgn0031343	2.58027	-0.0140907	0.615708	-0.0228853	0.981742	NA		FBgn0031343	2.58027	-0.45733	0.629639
218	FBgn0264873	22A2-22A2	2L	1504204	1500830	1	-	CR44064	0	0	0	0	0		X		1.05031	1.0912	1.03217	1.12872		FBgn0264873	256.075	0.070819	0.179315	0.394941	0.692886	0.910845		FBgn0264873	256.075	0.125916	0.17595	0.715635	0.474217	0.953478		FBgn0264873	256.075	-0.0456757	0.178527	-0.255848	0.798068	0.98909		FBgn0264873	256.075	-0.174693	0.176443
219	FBgn0031344	22A2-22A2	2L	1502904	1500784	-1	-	CG7420	0	0	0	0	0		X		1.04582	1.09523	1.03213	1.12872		FBgn0031344	255.553	0.0646332	0.178582	0.361925	0.717408	0.919037		FBgn0031344	255.553	0.131234	0.175186	0.749114	0.453789	0.950327		FBgn0031344	255.553	-0.0456312	0.177829	-0.256602	0.797486	0.989086		FBgn0031344	255.553	-0.174693	0.175645
220	FBgn0031345	22A2-22A2	2L	1517478	1516795	-1	-	CG18132							X		1.16248	1.00044	1.00017	1.00004		FBgn0031345	0.128995	-0.217202	0.182327	-1.19128	0.233544	NA		FBgn0031345	0.128995	0.000629238	0.182305	0.00345157	0.997246	NA		FBgn0031345	0.128995	-0.000247749	0.180199	-0.00137487	0.998903	NA		FBgn0031345	0.128995	-5.65954e-05	0.182403
221	FBgn0001174	22A2-22A2	2L	1518148	1517533	-1	halo	halo							X		1.20496	1.05188	1.44947	2.00373		FBgn0001174	2.63061	-0.268988	0.648538	-0.41476	0.678318	NA		FBgn0001174	2.63061	-0.0729647	0.658213	-0.110853	0.911733	0.999754		FBgn0001174	2.63061	-0.535523	0.654602	-0.81809	0.413306	NA		FBgn0001174	2.63061	1.00269	0.6487
222	FBgn0264881	22A2-22A2	2L	1520387	1520034	-1	-	CG44072							X		1.12988	1.27371	1.07897	1.20709		FBgn0264881	2.0488	0.176166	0.593518	0.296816	0.766607	NA		FBgn0264881	2.0488	-0.349034	0.605523	-0.576417	0.564333	0.971735		FBgn0264881	2.0488	-0.109649	0.609261	-0.179971	0.857176	NA		FBgn0264881	2.0488	0.271536	0.609641
223	FBgn0026398	22A2-22A2	2L	1522156	1520491	1	Odorant receptor 22a	Or22a	0	0	0	0	0		X		1.56212	2.42517	1.43083	1.27729		FBgn0026398	5.54842	-0.643502	0.671438	-0.958394	0.337864	0.684968		FBgn0026398	5.54842	-1.27809	0.67155	-1.90319	0.0570157	0.479418		FBgn0026398	5.54842	-0.516853	0.671527	-0.769667	0.441497	0.934309		FBgn0026398	5.54842	0.35309	0.668215
224	FBgn0026397	22A2-22A2	2L	1524257	1522697	1	Odorant receptor 22b	Or22b	0	0	0	0	0		X		1.19278	1.33364	1.36955	1.54267		FBgn0026397	8.43599	0.254333	0.655003	0.388292	0.6978	0.912885		FBgn0026397	8.43599	-0.415369	0.659563	-0.629764	0.528849	0.966051		FBgn0026397	8.43599	0.453699	0.649828	0.698183	0.485063	0.948997		FBgn0026397	8.43599	0.625434	0.649471
225	FBgn0261509	22A3-22A3	2L	1608404	1555129	1	hattifattener	haf	0	0	0	0	0		X		1.11875	1.00429	1.00016	1.02193		FBgn0261509	1570.49	0.161882	0.0876232	1.84748	0.0646776	0.265677		FBgn0261509	1570.49	0.00617456	0.0880433	0.070131	0.944089	0.999754		FBgn0261509	1570.49	-0.000232031	0.0889357	-0.00260898	0.997918	0.999982		FBgn0261509	1570.49	0.0313013	0.0874914
226	FBgn0031347	22A3-22A3	2L	1587155	1584866	-1	-	CG10869	0	0	0	0	0		X		1.16404	2.32995	1.50208	1.06256		FBgn0031347	31.4041	0.219138	0.458622	0.477818	0.63278	0.883188		FBgn0031347	31.4041	-1.2203	0.458945	-2.65893	0.00783903	0.143576		FBgn0031347	31.4041	-0.586958	0.465639	-1.26054	0.207474	0.78691		FBgn0031347	31.4041	-0.0875473	0.471166
227	FBgn0051935	22A3-22A3	2L	1611157	1594822	-1	-	CG31935	0	0	0	0	0		X		1.13015	1.00622	1.00391	1.02333		FBgn0051935	1767.02	0.176521	0.0767985	2.29849	0.0215339	0.126653		FBgn0051935	1767.02	0.00894692	0.077062	0.1161	0.907573	0.999754		FBgn0051935	1767.02	0.00562305	0.0779803	0.0721087	0.942515	0.998826		FBgn0051935	1767.02	0.033277	0.0764193
228	FBgn0031351	22A3-22A3	2L	1612576	1611410	1	-	CG14352	0	0	0	1	1		X		1.18585	1.00656	1.2417	1.7099		FBgn0031351	138.049	-0.245922	0.237387	-1.03596	0.300223	0.649036		FBgn0031351	138.049	-0.00943598	0.226873	-0.0415915	0.966824	0.999754		FBgn0031351	138.049	0.312314	0.228787	1.36509	0.172225	0.747573		FBgn0031351	138.049	0.773909	0.231612
229	FBgn0021906	22A3-22A3	2L	1614160	1612429	-1	Rieske iron-sulfur protein	RFeSP	0	0	1	1	2		X		1.10675	1.10855	1.16521	1.16427		FBgn0021906	6533.26	-0.146334	0.0604283	-2.42161	0.0154519	0.100098		FBgn0021906	6533.26	-0.148668	0.0604463	-2.45951	0.0139126	0.206512		FBgn0021906	6533.26	-0.220587	0.0606899	-3.63465	0.000278359	0.0116266		FBgn0021906	6533.26	-0.219429	0.0600008
230	FBgn0265814	22A3-22A3	2L	1626021	1618637	-1	-	CR44603	0	0	0	0	0		X		1.06763	1.43815	1.14716	1.30252		FBgn0265814	12.9904	-0.0944166	0.575616	-0.164027	0.86971	0.970384		FBgn0265814	12.9904	-0.524213	0.587102	-0.892883	0.37192	0.921846		FBgn0265814	12.9904	-0.198061	0.571101	-0.346805	0.728738	0.984935		FBgn0265814	12.9904	0.38131	0.571488
231	FBgn0086758	22A5-22B1	2L	1704682	1651258	1	Chronologically inappropriate morphogenesis	chinmo	1	0	0	0	1		X		1.3107	1.00014	1.04446	1.11826		FBgn0086758	4902.46	0.390341	0.0740227	5.27325	1.34025e-07	8.08886e-06		FBgn0086758	4902.46	-0.000208144	0.0744139	-0.00279711	0.997768	0.999754		FBgn0086758	4902.46	0.0627584	0.0743682	0.843886	0.398733	0.921026		FBgn0086758	4902.46	0.161261	0.0738813
232	FBgn0011570	22B1-22B1	2L	1706962	1704902	1	capping protein beta	cpb	0	0	0	0	0		X		1.06052	1.04428	1.08805	1.04425		FBgn0011570	889.724	-0.0847706	0.102965	-0.823291	0.410342	0.743668		FBgn0011570	889.724	0.0625102	0.101069	0.618492	0.536251	0.966051		FBgn0011570	889.724	0.121744	0.103722	1.17375	0.240494	0.824767		FBgn0011570	889.724	0.0624667	0.101473
233	FBgn0031356	22B1-22B1	2L	1710421	1707132	-1	-	CG17660	0	0	0	0	0		X		1.05381	1.06495	1.00317	1.01798		FBgn0031356	1352.2	0.0756149	0.0845348	0.894483	0.371064	0.714173		FBgn0031356	1352.2	0.0907792	0.0832496	1.09045	0.275517	0.871047		FBgn0031356	1352.2	-0.00456243	0.0845503	-0.0539611	0.956966	0.998956		FBgn0031356	1352.2	0.0257161	0.0840849
234	FBgn0266311	22B1-22B1	2L	1709244	1708452	1	-	CR44976	0	0	0	0	0		X		1.03692	1.03778	1.08525	1.03882		FBgn0266311	327.885	-0.052301	0.152824	-0.342229	0.732178	0.923878		FBgn0266311	327.885	0.0534972	0.147838	0.361864	0.717453	0.991435		FBgn0266311	327.885	0.118029	0.153159	0.770627	0.440928	0.934035		FBgn0266311	327.885	-0.0549505	0.149834
235	FBgn0031357	22B1-22B1	2L	1711465	1710462	1	mitochondrial ribosomal protein L48	mRpL48	0	0	0	0	0		X		1.14953	1.03291	1.0722	1.0306		FBgn0031357	365.067	-0.201049	0.158176	-1.27104	0.203714	0.530086		FBgn0031357	365.067	0.0467095	0.152967	0.305357	0.760094	0.996866		FBgn0031357	365.067	0.100572	0.153899	0.653495	0.513437	0.955664		FBgn0031357	365.067	0.043478	0.153323
236	FBgn0086698	22B1-22B1	2L	1715851	1711302	-1	fritz	frtz	0	0	0	0	0		X		1.04845	1.07016	1.06554	1.08949		FBgn0086698	444.702	0.0682616	0.125216	0.545153	0.585648	0.858442		FBgn0086698	444.702	0.0978248	0.125741	0.777988	0.436576	0.944953		FBgn0086698	444.702	0.0915788	0.13135	0.69721	0.485671	0.948997		FBgn0086698	444.702	-0.123659	0.125895
237	FBgn0031359	22B1-22B1	2L	1724388	1716244	-1	Rim2 ortholog (S. cerevisiae)	Rim2	0	0	0	0	0		X		1.01508	1.00938	1.01348	1.08189		FBgn0031359	2257.98	0.0216005	0.0693125	0.31164	0.755314	0.932077		FBgn0031359	2257.98	-0.0134694	0.0681628	-0.197607	0.843353	0.999754		FBgn0031359	2257.98	-0.019319	0.0690582	-0.279749	0.77967	0.989086		FBgn0031359	2257.98	-0.113558	0.0689559
238	FBgn0000579	22B1-22B1	2L	1729636	1724768	-1	Enolase	Eno	1	0	1	1	3		X		1.09936	1.05211	1.09259	1.10611		FBgn0000579	26955.4	-0.136659	0.0388391	-3.51859	0.000433844	0.00622474		FBgn0000579	26955.4	-0.0732921	0.0389486	-1.88176	0.059868	0.490965		FBgn0000579	26955.4	-0.127757	0.0392901	-3.25163	0.00114747	0.0347323		FBgn0000579	26955.4	-0.1455	0.0388753
239	FBgn0260648	22B1-22B1	2L	1729762	1728732	1	-	Rrp40	0	0	0	0	0		X		1.27332	1.00837	1.11365	1.09823		FBgn0260648	127.955	-0.348599	0.264862	-1.31616	0.188121	0.508476		FBgn0260648	127.955	-0.0120273	0.260921	-0.0460953	0.963234	0.999754		FBgn0260648	127.955	0.155296	0.266192	0.583398	0.559626	0.962267		FBgn0260648	127.955	0.135177	0.263168
240	FBgn0031360	22B1-22B1	2L	1731070	1729887	1	-	CG31937	1	1	1	0	3		X		1.21682	1.35389	1.17186	1.12676		FBgn0031360	3528.3	-0.283112	0.0609439	-4.64546	3.39326e-06	0.000118737		FBgn0031360	3528.3	-0.437107	0.0618235	-7.07024	1.5466e-12	6.53949e-10		FBgn0031360	3528.3	-0.228804	0.0627526	-3.64612	0.000266229	0.0113619		FBgn0031360	3528.3	-0.172182	0.0609039
241	FBgn0031361	22B1-22B1	2L	1732356	1731033	-1	-	CG17652	0	0	0	0	0		X		1.15176	1.18829	1.11938	1.37835		FBgn0031361	132.775	-0.203845	0.245278	-0.831075	0.405931	0.739849		FBgn0031361	132.775	-0.248887	0.240672	-1.03413	0.301074	0.888629		FBgn0031361	132.775	-0.162705	0.242915	-0.669801	0.502984	0.953655		FBgn0031361	132.775	0.462939	0.243475
242	FBgn0264494	22A4-22B2	2L	1750612	1732524	1	-	CG17646	0	0	0	0	0		X		1.00376	1.13683	1.0147	1.02012		FBgn0264494	4266.32	-0.00542071	0.0736204	-0.0736305	0.941304	0.98636		FBgn0264494	4266.32	-0.185014	0.0772573	-2.39478	0.0166305	0.231895		FBgn0264494	4266.32	-0.0210466	0.0764275	-0.27538	0.783025	0.989086		FBgn0264494	4266.32	-0.0287389	0.0731043
243	FBgn0027597	22B2-22B2	2L	1752122	1750687	-1	-	CG17712	0	0	0	0	0		X		1.05152	1.25546	1.09114	1.08862		FBgn0027597	365.571	-0.0724814	0.143815	-0.50399	0.614269	0.874691		FBgn0027597	365.571	-0.328221	0.142129	-2.30932	0.0209257	0.265137		FBgn0027597	365.571	0.12584	0.141854	0.887106	0.375022	0.912878		FBgn0027597	365.571	-0.122507	0.141042
244	FBgn0031364	22B2-22B2	2L	1752848	1752308	1	-	CG17648							X		1.00008	1.12668	1.00013	1.00003		FBgn0031364	0.104652	0.000119218	0.162018	0.000735829	0.999413	NA		FBgn0031364	0.104652	-0.172077	0.163726	-1.05101	0.293256	NA		FBgn0031364	0.104652	-0.000182338	0.161241	-0.00113084	0.999098	NA		FBgn0031364	0.104652	-4.10048e-05	0.163079
245	FBgn0041249	22B2-22B2	2L	1756451	1755253	-1	Gustatory receptor 22f	Gr22f							X		1.09899	2.11599	1.33591	1.01124		FBgn0041249	2.7321	-0.136176	0.636537	-0.213933	0.830599	NA		FBgn0041249	2.7321	1.08133	0.648818	1.66662	0.0955899	0.605321		FBgn0041249	2.7321	-0.417819	0.643365	-0.649427	0.516062	NA		FBgn0041249	2.7321	0.0161238	0.63724
246	FBgn0031365	22B2-22B2	2L	1759093	1758286	-1	-	CG17650	0	0	0	0	0		X		1.65219	1.12659	1.06654	1.04129		FBgn0031365	9.53666	-0.724379	0.631883	-1.14638	0.251637	0.595453		FBgn0031365	9.53666	0.171967	0.618685	0.277955	0.781047	0.997067		FBgn0031365	9.53666	-0.092935	0.624949	-0.148708	0.881784	0.997683		FBgn0031365	9.53666	0.058371	0.632614
247	FBgn0045497	22B2-22B2	2L	1785286	1784062	1	Gustatory receptor 22e	Gr22e							X		1.92308	1.13942	1.46802	1.00385		FBgn0045497	1.65263	-0.943422	0.604422	-1.56087	0.118555	NA		FBgn0045497	1.65263	-0.188301	0.608714	-0.309343	0.757061	0.996331		FBgn0045497	1.65263	0.553875	0.603898	0.917167	0.359055	NA		FBgn0045497	1.65263	-0.0055418	0.612787
248	FBgn0045498	22B2-22B2	2L	1790361	1789141	-1	Gustatory receptor 22d	Gr22d							X		1.10008	1.00129	1.10465	1.18594		FBgn0045498	0.252083	-0.137604	0.276019	-0.498529	0.618111	NA		FBgn0045498	0.252083	0.00185647	0.276707	0.00670914	0.994647	NA		FBgn0045498	0.252083	-0.143587	0.274536	-0.523017	0.600962	NA		FBgn0045498	0.252083	-0.246026	0.279151
249	FBgn0265138	22B2-22B2	2L	1791823	1790617	-1	Gustatory receptor 22c	Gr22c							X		1.36639	1.12346	1.26007	1.0819		FBgn0265138	0.806297	0.450371	0.483616	0.931258	0.35172	NA		FBgn0265138	0.806297	0.167944	0.487755	0.344319	0.730606	NA		FBgn0265138	0.806297	-0.333504	0.47931	-0.695801	0.486553	NA		FBgn0265138	0.806297	0.113566	0.491422
250	FBgn0045500	22B2-22B2	2L	1793268	1792057	-1	Gustatory receptor 22b	Gr22b							X		1.08706	1.36973	1.36392	1.05782		FBgn0045500	1.39563	-0.120435	0.583782	-0.206302	0.836555	NA		FBgn0045500	1.39563	-0.453893	0.585814	-0.774807	0.438454	0.945605		FBgn0045500	1.39563	-0.447757	0.581081	-0.770559	0.440968	NA		FBgn0045500	1.39563	0.0810892	0.589117
251	FBgn0045501	22B2-22B2	2L	1794917	1793668	-1	Gustatory receptor 22a	Gr22a							X		1.19453	1.10809	1.3979	1.09255		FBgn0045501	0.626332	-0.256446	0.404006	-0.634758	0.525586	NA		FBgn0045501	0.626332	0.148076	0.405312	0.365338	0.714859	NA		FBgn0045501	0.626332	0.483261	0.404643	1.19429	0.232364	NA		FBgn0045501	0.626332	-0.1277	0.408312
252	FBgn0051933	22B3-22B3	2L	1823331	1821256	-1	-	CG31933							X		1.20734	2.12025	1.17456	1.07891		FBgn0051933	1.88332	-0.27183	0.556776	-0.488221	0.625393	NA		FBgn0051933	1.88332	-1.08424	0.559484	-1.93792	0.0526324	0.456514		FBgn0051933	1.88332	-0.232117	0.55453	-0.418584	0.67552	NA		FBgn0051933	1.88332	-0.109568	0.554485
253	FBgn0051664	22B3-22B3	2L	1826500	1824172	-1	-	CG31664	0	1	1	1	3		X		1.19102	1.42556	1.58449	1.52176		FBgn0051664	619.654	0.252194	0.130742	1.92895	0.0537372	0.236108		FBgn0051664	619.654	0.511526	0.133441	3.83334	0.000126415	0.00695472		FBgn0051664	619.654	0.664016	0.134672	4.93061	8.19751e-07	8.62837e-05		FBgn0051664	619.654	0.605737	0.132363
254	FBgn0031367	22B3-22B3	2L	1832565	1831627	-1	calcutta cup	c-cup							X		1.49578	2.48953	1.14771	1.00325		FBgn0031367	2.18209	0.5809	0.616056	0.942935	0.345714	NA		FBgn0031367	2.18209	-1.31587	0.615879	-2.13658	0.0326322	0.348895		FBgn0031367	2.18209	-0.198764	0.600218	-0.331152	0.740529	NA		FBgn0031367	2.18209	0.00467815	0.622114
255	FBgn0262275	22B3-22B3	2L	1831799	1831685	-1	mir-2280 stem loop	mir-2280							X		1.1038	1.00324	1.13124	1.11672		FBgn0262275	0.451306	0.14248	0.386257	0.368873	0.712222	NA		FBgn0262275	0.451306	0.0046629	0.378577	0.0123169	0.990173	NA		FBgn0262275	0.451306	-0.177908	0.375827	-0.473379	0.635943	NA		FBgn0262275	0.451306	-0.159266	0.381157
256	FBgn0051665	22B3-22B4	2L	1858550	1836538	1	weary	wry	0	0	0	0	0		X		1.0709	1.01937	1.05528	1.00689		FBgn0051665	9170.24	0.09882	0.0413751	2.38839	0.0169222	0.106887		FBgn0051665	9170.24	0.0276767	0.0413316	0.669627	0.503096	0.962207		FBgn0051665	9170.24	-0.0776318	0.0414226	-1.87414	0.0609108	0.493854		FBgn0051665	9170.24	-0.00990149	0.0412155
257	FBgn0264882	22B3-22B3	2L	1839896	1839494	-1	-	CR44073	0	0	0	0	0		X		1.12762	1.03539	1.18299	1.1342		FBgn0264882	128.062	-0.173283	0.25724	-0.673625	0.50055	0.806186		FBgn0264882	128.062	0.0501778	0.260505	0.192618	0.847258	0.999754		FBgn0264882	128.062	0.242436	0.255778	0.947837	0.343212	0.894374		FBgn0264882	128.062	0.18167	0.257374
258	FBgn0264883	22B3-22B3	2L	1840808	1840070	-1	-	CR44074	0	0	0	0	0		X		1.08149	1.04329	1.22691	1.22459		FBgn0264883	127.841	-0.113015	0.252257	-0.448017	0.654141	0.893768		FBgn0264883	127.841	-0.0611381	0.255547	-0.239244	0.810917	0.997739		FBgn0264883	127.841	0.295024	0.251018	1.17531	0.23987	0.823799		FBgn0264883	127.841	0.2923	0.25286
259	FBgn0051663	22B4-22B4	2L	1881480	1858609	-1	-	CG31663	0	0	0	0	0		X		1.06648	1.01004	1.04841	1.03836		FBgn0051663	2731.51	0.0928536	0.096237	0.964843	0.334624	0.682369		FBgn0051663	2731.51	-0.0144108	0.0961392	-0.149895	0.880847	0.999754		FBgn0051663	2731.51	0.0681976	0.0963927	0.707498	0.479257	0.947757		FBgn0051663	2731.51	0.0543104	0.0959349
260	FBgn0031372	22B4-22B4	2L	1871032	1869803	1	-	CG7295	0	0	0	0	0		X		1.13159	1.21351	1.19825	1.16249		FBgn0031372	55.2122	0.178348	0.363706	0.490363	0.623877	0.879761		FBgn0031372	55.2122	-0.279191	0.365636	-0.763577	0.445119	0.947929		FBgn0031372	55.2122	-0.26093	0.362316	-0.720174	0.471418	0.945784		FBgn0031372	55.2122	0.217215	0.364796
261	FBgn0264884	22B4-22B4	2L	1873511	1872693	1	-	CR44075	0	0	0	0	0		X		1.03403	1.18729	1.04682	1.28579		FBgn0264884	52.3446	0.0482743	0.365064	0.132235	0.894798	0.974825		FBgn0264884	52.3446	-0.247675	0.366845	-0.675148	0.499582	0.960045		FBgn0264884	52.3446	-0.0660185	0.364418	-0.181161	0.856241	0.995809		FBgn0264884	52.3446	0.362652	0.367729
262	FBgn0031373	22B4-22B4	2L	1884059	1882201	-1	-	CG15358	0	0	0	0	0		X		3.47692	3.89683	2.57602	2.46068		FBgn0031373	5.52857	-1.79781	0.666892	-2.69581	0.00702185	0.0555541		FBgn0031373	5.52857	-1.9623	0.667406	-2.94019	0.00328007	0.0805003		FBgn0031373	5.52857	-1.36515	0.667766	-2.04435	0.0409193	0.402005		FBgn0031373	5.52857	-1.29906	0.670556
263	FBgn0031374	22B4-22B6	2L	1944289	1884622	1	-	CG7337	1	0	0	0	1		X		1.1024	1.02096	1.08698	1.04858		FBgn0031374	8844.7	0.140642	0.0451288	3.11646	0.00183037	0.0196911		FBgn0031374	8844.7	0.0299327	0.045607	0.656318	0.51162	0.964247		FBgn0031374	8844.7	0.120321	0.0455985	2.63871	0.00832225	0.144263		FBgn0031374	8844.7	0.0684402	0.0449956
264	FBgn0011859	22B6-22B6	2L	1938159	1938089	-1	transfer RNA:gly3:22BCa	tRNA:G3:22BCa	0	0	0	0	0		X		1.29468	1.04857	1.05791	1.08808		FBgn0011859	150.665	0.372598	0.220008	1.69356	0.0903484	0.33029		FBgn0011859	150.665	0.0684254	0.224964	0.304161	0.761005	0.99698		FBgn0011859	150.665	-0.0812128	0.228755	-0.35502	0.722575	0.984933		FBgn0011859	150.665	0.121779	0.217887
265	FBgn0040719	22B6-22B6	2L	1945709	1945150	-1	-	CG15357							X		1.25983	1.23132	1.21003	1.14945		FBgn0040719	1.55636	0.333224	0.571398	0.583174	0.559776	NA		FBgn0040719	1.55636	-0.3002	0.582168	-0.515659	0.606093	0.975582		FBgn0040719	1.55636	-0.275037	0.577862	-0.475957	0.634105	NA		FBgn0040719	1.55636	0.200938	0.586683
266	FBgn0053673	22B6-22B6	2L	1946728	1945815	-1	-	CG33673							X		1.10336	1.12387	1.22486	1.02278		FBgn0053673	1.40401	-0.141897	0.58273	-0.243504	0.807615	NA		FBgn0053673	1.40401	-0.168469	0.5944	-0.283428	0.776849	0.997067		FBgn0053673	1.40401	-0.292611	0.587572	-0.498001	0.618483	NA		FBgn0053673	1.40401	-0.0324923	0.591492
267	FBgn0031375	22B6-22B8	2L	1970362	1950239	-1	earmuff	erm	0	0	0	0	0		X		1.24848	1.2073	1.02034	1.18788		FBgn0031375	539.972	0.320171	0.120831	2.64975	0.00805509	0.0616168		FBgn0031375	539.972	0.27179	0.121234	2.24186	0.0249706	0.301351		FBgn0031375	539.972	0.0290533	0.124169	0.233981	0.814999	0.992427		FBgn0031375	539.972	-0.248388	0.121461
268	FBgn0051942	22B8-22B8	2L	1965498	1965426	1	transfer RNA:CR31942	tRNA:CR31942	0	0	0	0	0		X		1.27979	1.05542	1.4707	1.95185		FBgn0051942	7.27981	0.355912	0.655627	0.542857	0.587228	0.858672		FBgn0051942	7.27981	-0.0778112	0.656626	-0.118502	0.90567	0.999754		FBgn0051942	7.27981	-0.556504	0.660629	-0.842385	0.399573	0.92118		FBgn0051942	7.27981	-0.964844	0.657694
269	FBgn0031376	22B8-22B8	2L	1975413	1973957	1	Derlin-1	Der-1	0	0	0	0	0		X		1.09082	1.02005	1.0406	1.12858		FBgn0031376	1061.35	-0.125418	0.0926242	-1.35405	0.175719	0.491364		FBgn0031376	1061.35	0.0286428	0.0909584	0.3149	0.752837	0.995478		FBgn0031376	1061.35	-0.0574132	0.093281	-0.615487	0.538233	0.957659		FBgn0031376	1061.35	-0.174514	0.0919176
270	FBgn0031377	22B8-22B8	2L	1980755	1975463	-1	-	CG15356	0	0	0	0	0		X		1.13179	1.07412	1.05867	1.02177		FBgn0031377	1300.31	0.178602	0.0906456	1.97033	0.0488006	0.221709		FBgn0031377	1300.31	0.10315	0.0897258	1.14961	0.250305	0.852913		FBgn0031377	1300.31	-0.0822595	0.0910249	-0.903703	0.366153	0.907248		FBgn0031377	1300.31	0.031069	0.0896438
271	FBgn0031378	22B8-22B8	2L	1982099	1981176	1	-	CG15362	0	0	0	0	0		X		1.52097	1.23189	1.14397	1.14334		FBgn0031378	86.3976	-0.604992	0.303784	-1.99152	0.0464237	0.214465		FBgn0031378	86.3976	-0.30087	0.291471	-1.03225	0.301957	0.889762		FBgn0031378	86.3976	-0.194051	0.299418	-0.648094	0.516924	0.956083		FBgn0031378	86.3976	0.193255	0.302087
272	FBgn0031379	22B8-22B8	2L	1984514	1982217	1	-	CG7289	0	0	0	0	0		X		1.04769	1.048	1.01066	1.03686		FBgn0031379	1121.71	-0.0672137	0.100715	-0.667367	0.504538	0.808281		FBgn0031379	1121.71	0.0676385	0.0993835	0.680581	0.496137	0.958195		FBgn0031379	1121.71	-0.0152942	0.101037	-0.151373	0.879682	0.997498		FBgn0031379	1121.71	0.0522201	0.0996327
273	FBgn0001125	22B8-22B8	2L	1987758	1984512	-1	Glutamate oxaloacetate transaminase 2	Got2	1	1	1	1	4		X		1.39579	1.42066	1.26729	1.32402		FBgn0001125	13656.4	-0.481086	0.108804	-4.42158	9.79814e-06	0.000282723		FBgn0001125	13656.4	-0.50656	0.109066	-4.64454	3.40843e-06	0.000311366		FBgn0001125	13656.4	-0.341746	0.10919	-3.12983	0.00174909	0.0473514		FBgn0001125	13656.4	-0.404929	0.108917
274	FBgn0031381	22B8-22B8	2L	1988940	1988290	1	Niemann-Pick type C-2a	Npc2a	0	0	1	1	2		X		1.11521	1.04173	1.15342	1.18218		FBgn0031381	6716.55	-0.157317	0.0585224	-2.68815	0.00718497	0.0565725		FBgn0031381	6716.55	-0.0589839	0.0583326	-1.01117	0.311937	0.894088		FBgn0031381	6716.55	-0.205918	0.0594184	-3.46556	0.00052912	0.0187141		FBgn0031381	6716.55	-0.24145	0.0585858
275	FBgn0262148	22B8-22B8	2L	1990894	1989450	1	-	CR42874	0	0	0	0	0		X		1.27062	1.75385	1.05927	1.07522		FBgn0262148	12.2765	-0.345536	0.600088	-0.575809	0.564744	0.847052		FBgn0262148	12.2765	-0.810527	0.626314	-1.29412	0.195623	0.793477		FBgn0262148	12.2765	0.0830771	0.621118	0.133754	0.893597	0.998469		FBgn0262148	12.2765	0.104636	0.607301
276	FBgn0043539	22B8-22B8	2L	1992160	1991381	-1	Odorant-binding protein 22a	Obp22a							X		1.23152	1.37821	1.00966	1.17872		FBgn0043539	1.4141	-0.300442	0.554634	-0.541693	0.58803	NA		FBgn0043539	1.4141	-0.462798	0.548807	-0.843279	0.399073	0.936285		FBgn0043539	1.4141	-0.0138687	0.546654	-0.0253702	0.97976	NA		FBgn0043539	1.4141	-0.237227	0.553102
277	FBgn0053543	22B8-22B8	2L	2006313	1997102	-1	-	CG33543	0	0	0	0	0		X		1.08515	1.07251	1.03284	1.04537		FBgn0053543	2161.38	0.117894	0.070645	1.66882	0.0951531	0.342244		FBgn0053543	2161.38	0.100995	0.070956	1.42335	0.154636	0.738926		FBgn0053543	2161.38	0.046614	0.0712589	0.65415	0.513015	0.955664		FBgn0053543	2161.38	0.0640203	0.0705129
278	FBgn0263441	22B8-22B8	2L	2003935	2000058	1	-	CR43464	0	0	0	0	0		X		1.03148	1.04936	1.11572	1.09691		FBgn0263441	797.216	0.0447215	0.110685	0.404045	0.68618	0.907839		FBgn0263441	797.216	0.0695032	0.111438	0.623696	0.532827	0.966051		FBgn0263441	797.216	0.15797	0.11221	1.4078	0.15919	0.72876		FBgn0263441	797.216	0.133449	0.11095
279	FBgn0040718	22B8-22B8	2L	2007193	2006763	-1	-	CG15353	1	0	0	0	1		X		1.57363	1.31396	1.07941	1.28279		FBgn0040718	292.09	-0.654092	0.183249	-3.56942	0.000357779	0.00533707		FBgn0040718	292.09	-0.393918	0.183275	-2.14933	0.0316082	0.342939		FBgn0040718	292.09	-0.110238	0.181866	-0.606146	0.544418	0.959901		FBgn0040718	292.09	-0.359289	0.178333
280	FBgn0040717	22B8-22B8	2L	2009072	2008414	1	Neuropeptide-like precursor 4	Nplp4	1	0	0	0	1		X		1.88208	1.32383	1.05065	1.74999		FBgn0040717	81.2211	-0.912329	0.326955	-2.79038	0.00526457	0.0445524		FBgn0040717	81.2211	-0.404722	0.326856	-1.23823	0.215632	0.8174		FBgn0040717	81.2211	-0.0712851	0.32786	-0.217425	0.827877	0.992427		FBgn0040717	81.2211	-0.807346	0.319293
281	FBgn0051943	22B8-22B8	2L	2009226	2009155	1	transfer RNA:CR31943	tRNA:CR31943							X		1.00061	1.01794	1.00658	1.00851		FBgn0051943	0.366273	0.000884109	0.345447	0.00255932	0.997958	NA		FBgn0051943	0.366273	0.0256514	0.3518	0.0729148	0.941874	NA		FBgn0051943	0.366273	-0.00945934	0.347655	-0.027209	0.978293	NA		FBgn0051943	0.366273	-0.0122313	0.351913
282	FBgn0051944	22B8-22B8	2L	2009609	2009538	1	transfer RNA:CR31944	tRNA:CR31944							X		NA	NA	NA	NA		FBgn0051944	0	NA	NA	NA	NA	NA		FBgn0051944	0	NA	NA	NA	NA	NA		FBgn0051944	0	NA	NA	NA	NA	NA		FBgn0051944	0	NA	NA
283	FBgn0031384	22B8-22C1	2L	2030788	2009859	1	-	CG4238	0	0	0	0	0		X		1.10786	1.01182	1.10003	1.01681		FBgn0031384	2417.19	0.147779	0.0641733	2.30282	0.0212891	0.125606		FBgn0031384	2417.19	0.016948	0.0640369	0.264659	0.791272	0.997067		FBgn0031384	2417.19	-0.137548	0.0647316	-2.1249	0.0335948	0.3579		FBgn0031384	2417.19	-0.0240444	0.0640968
284	FBgn0051939	22B8-22B8	2L	2010717	2010646	-1	transfer RNA:CR31939	tRNA:CR31939	0	0	0	0	0		X		1.21283	1.46912	1.64294	1.9291		FBgn0051939	14.8307	0.278381	0.589639	0.472122	0.63684	0.884968		FBgn0051939	14.8307	-0.554956	0.574927	-0.965264	0.334413	0.907813		FBgn0051939	14.8307	-0.716284	0.583664	-1.22722	0.21974	0.799093		FBgn0051939	14.8307	0.947926	0.582349
285	FBgn0051940	22B8-22B8	2L	2010940	2010869	-1	transfer RNA:CR31940	tRNA:CR31940	0	0	0	0	0		X		1.31263	1.47656	1.66623	1.6732		FBgn0051940	14.7979	0.392462	0.584191	0.671804	0.501709	0.807064		FBgn0051940	14.7979	-0.562236	0.566255	-0.992903	0.320757	0.901301		FBgn0051940	14.7979	-0.736587	0.574256	-1.28268	0.199604	0.777487		FBgn0051940	14.7979	0.74261	0.573769
286	FBgn0051669	22B8-22B8	2L	2013250	2013179	-1	transfer RNA:CR31669	tRNA:CR31669	0	0	0	0	0		X		1.03054	1.04161	1.38603	1.02749		FBgn0051669	42.1337	0.0433984	0.380153	0.11416	0.909111	0.978057		FBgn0051669	42.1337	-0.0588215	0.37196	-0.158139	0.874347	0.999754		FBgn0051669	42.1337	-0.470959	0.373954	-1.2594	0.207886	0.787628		FBgn0051669	42.1337	-0.0391222	0.373222
287	FBgn0011860	22C1-22C1	2L	2031762	2031692	1	transfer RNA:gly3:22BCb	tRNA:G3:22BCb							X		NA	NA	NA	NA		FBgn0011860	0	NA	NA	NA	NA	NA		FBgn0011860	0	NA	NA	NA	NA	NA		FBgn0011860	0	NA	NA	NA	NA	NA		FBgn0011860	0	NA	NA
288	FBgn0259192	22C1-22C1	2L	2036041	2032519	-1	-	CG42296							X		1.57038	1.65332	1.50875	1.00609		FBgn0259192	1.66122	-0.65111	0.576232	-1.12994	0.2585	NA		FBgn0259192	1.66122	-0.725366	0.579429	-1.25186	0.21062	0.809209		FBgn0259192	1.66122	-0.593351	0.573546	-1.03453	0.300888	NA		FBgn0259192	1.66122	0.00875623	0.589876
289	FBgn0259230	22C1-22C1	2L	2037265	2036409	-1	lectin-22C	lectin-22C							X		1.48374	1.06308	1.76883	1.26079		FBgn0259230	1.38633	-0.569238	0.561982	-1.01291	0.311102	NA		FBgn0259230	1.38633	-0.0882447	0.56854	-0.155213	0.876654	0.999754		FBgn0259230	1.38633	-0.822797	0.56315	-1.46106	0.143998	NA		FBgn0259230	1.38633	-0.33433	0.571788
290	FBgn0003557	22C1-22C1	2L	2044372	2037714	1	Suppressor of deltex	Su(dx)	0	0	0	0	0		X		1.03676	1.01615	1.02145	1.02356		FBgn0003557	4117.99	0.0520753	0.052673	0.988653	0.322833	0.672075		FBgn0003557	4117.99	-0.023119	0.0521655	-0.443186	0.657632	0.982574		FBgn0003557	4117.99	-0.0306183	0.0531766	-0.575785	0.56476	0.963784		FBgn0003557	4117.99	-0.0335991	0.0526921
291	FBgn0028952	22C1-22C1	2L	2048054	2045494	1	Kinetochore and EB1 associated basic protein	Kebab	0	0	0	0	0		X		1.1421	3.10818	1.20239	1.19467		FBgn0028952	20.1449	-0.191692	0.535886	-0.35771	0.72056	0.920208		FBgn0028952	20.1449	-1.63607	0.538272	-3.03948	0.00236986	0.0631439		FBgn0028952	20.1449	-0.265901	0.542633	-0.49002	0.62412	0.971656		FBgn0028952	20.1449	-0.256607	0.534218
292	FBgn0026396	22C1-22C1	2L	2057967	2054589	1	Odorant receptor 22c	Or22c	0	0	0	0	0		X		1.86206	1.40016	1.03773	1.2322		FBgn0026396	5.23926	-0.896903	0.668648	-1.34137	0.179801	0.497821		FBgn0026396	5.23926	-0.485587	0.6719	-0.722707	0.46986	0.951625		FBgn0026396	5.23926	0.0534269	0.671542	0.0795586	0.936588	0.998826		FBgn0026396	5.23926	-0.301236	0.669759
293	FBgn0053516	22C1-22C3	2L	2109878	2058790	-1	dpr3	dpr3	0	0	0	0	0		X		1.10761	1.05587	1.02568	1.00504		FBgn0053516	1374.1	0.147448	0.0781655	1.88635	0.0592477	0.251784		FBgn0053516	1374.1	0.0784356	0.0778807	1.00712	0.313875	0.894332		FBgn0053516	1374.1	-0.0365868	0.0784695	-0.466255	0.641033	0.973696		FBgn0053516	1374.1	-0.00724714	0.0776099
294	FBgn0031388	22C2-22C2	2L	2081286	2079919	1	-	CG12674	0	0	0	0	0		X		1.43666	1.0204	1.19135	1.1544		FBgn0031388	31.1854	-0.522714	0.426771	-1.22481	0.220647	0.554474		FBgn0031388	31.1854	-0.0291372	0.410971	-0.0708985	0.943479	0.999754		FBgn0031388	31.1854	0.252597	0.423982	0.595774	0.551326	0.961104		FBgn0031388	31.1854	-0.207139	0.420905
295	FBgn0266043	22C2-22C2	2L	2082347	2082031	1	-	CR44808	0	0	0	0	0		X		1.83997	2.71633	1.47374	1.93403		FBgn0266043	7.09548	0.879679	0.672927	1.30724	0.191131	0.512056		FBgn0266043	7.09548	1.44166	0.672714	2.14305	0.032109	0.346399		FBgn0266043	7.09548	-0.55948	0.671289	-0.833441	0.404596	0.92321		FBgn0266043	7.09548	0.951612	0.673201
296	FBgn0264864	22C2-22C2	2L	2084419	2083362	1	-	CR44055	0	0	0	0	0		X		1.16041	2.66966	1.44843	1.46558		FBgn0264864	11.793	-0.214637	0.634038	-0.338524	0.734969	0.925693		FBgn0264864	11.793	1.41665	0.635293	2.22992	0.0257526	0.306414		FBgn0264864	11.793	0.534495	0.633768	0.84336	0.399027	0.921026		FBgn0264864	11.793	0.551468	0.629519
297	FBgn0031389	22C3-22C3	2L	2129237	2127309	-1	-	CG4259	0	1	1	1	3		X		1.42662	1.8928	2.54752	2.08188		FBgn0031389	187.521	0.512604	0.204086	2.51171	0.0120149	0.083288		FBgn0031389	187.521	0.920524	0.212156	4.33891	1.43192e-05	0.00109232		FBgn0031389	187.521	1.34909	0.213838	6.30894	2.8096e-10	7.10883e-08		FBgn0031389	187.521	1.05789	0.209745
298	FBgn0004507	22C3-22D1	2L	2137296	2130813	1	Glycogen phosphorylase	GlyP	0	0	0	0	0		X		1.01481	1.01091	1.09418	1.02874		FBgn0004507	17266.4	-0.0212106	0.0436224	-0.486232	0.626803	0.880979		FBgn0004507	17266.4	-0.0156555	0.0437089	-0.358175	0.720212	0.991442		FBgn0004507	17266.4	-0.129845	0.0439828	-2.95219	0.0031553	0.0737376		FBgn0004507	17266.4	-0.0408715	0.0436656
299	FBgn0031390	22D1-22D1	2L	2145187	2137350	-1	tho2	tho2	0	0	0	0	0		X		1.0419	1.04261	1.0015	1.08575		FBgn0031390	2828.41	0.059219	0.0650414	0.910481	0.362569	0.706525		FBgn0031390	2828.41	0.060199	0.0644443	0.934125	0.350239	0.912052		FBgn0031390	2828.41	-0.00215853	0.0651205	-0.0331468	0.973558	0.999951		FBgn0031390	2828.41	0.118695	0.0648277
300	FBgn0031391	22D1-22D1	2L	2147275	2145297	-1	-	CG11723	0	0	0	0	0		X		1.06893	1.14492	1.15405	1.00585		FBgn0031391	435.193	0.0961651	0.144163	0.66706	0.504734	0.808281		FBgn0031391	435.193	0.195251	0.140544	1.38925	0.164755	0.75673		FBgn0031391	435.193	0.206706	0.142896	1.44655	0.148024	0.709973		FBgn0031391	435.193	-0.00841841	0.139514
301	FBgn0027509	22D1-22D1	2L	2151664	2147518	1	-	CG7261	0	0	0	0	0		X		1.18201	1.13856	1.01667	1.09859		FBgn0027509	623.689	-0.241239	0.114977	-2.09814	0.0358929	0.17956		FBgn0027509	623.689	-0.187213	0.112046	-1.67086	0.0947499	0.603358		FBgn0027509	623.689	0.0238478	0.114504	0.20827	0.835018	0.992427		FBgn0027509	623.689	-0.135648	0.113852
302	FBgn0031392	22D1-22D1	2L	2155389	2151754	1	Apoptosis inducing factor	AIF	0	0	0	0	0		X		1.0198	1.04933	1.05971	1.07928		FBgn0031392	1098.82	-0.0282924	0.0872855	-0.324136	0.745835	0.928202		FBgn0031392	1098.82	-0.0694703	0.0843302	-0.823789	0.410059	0.939087		FBgn0031392	1098.82	0.0836693	0.0857791	0.975405	0.32936	0.891767		FBgn0031392	1098.82	0.110074	0.0861673
303	FBgn0031393	22D1-22D1	2L	2156790	2155753	1	-	CG15382	0	0	0	0	0		X		1.09805	1.17588	1.38884	1.10697		FBgn0031393	69.5143	0.134946	0.361038	0.373772	0.708574	0.915944		FBgn0031393	69.5143	0.233746	0.35991	0.649457	0.516043	0.966051		FBgn0031393	69.5143	0.473883	0.35745	1.32573	0.184928	0.761414		FBgn0031393	69.5143	-0.146612	0.352635
304	FBgn0000097	22D1-22D1	2L	2178754	2156484	-1	anterior open	aop	0	0	0	0	0		X		1.13233	1.0602	1.0241	1.04143		FBgn0000097	1753.5	0.17929	0.0820879	2.18413	0.028953	0.156134		FBgn0000097	1753.5	0.0843421	0.0818425	1.03054	0.302756	0.889762		FBgn0000097	1753.5	-0.034353	0.0835361	-0.411235	0.6809	0.979463		FBgn0000097	1753.5	-0.0585659	0.0819527
305	FBgn0265017	22D1-22D1	2L	2185495	2181962	1	-	CR43751	0	0	0	0	0		X		1.34746	1.10457	1.43716	1.02104		FBgn0265017	14.0498	-0.430244	0.553413	-0.777438	0.4369	0.762864		FBgn0265017	14.0498	-0.143479	0.542227	-0.264611	0.791309	0.997067		FBgn0265017	14.0498	-0.523225	0.555552	-0.94181	0.34629	0.894406		FBgn0265017	14.0498	0.0300452	0.540852
306	FBgn0264875	22D1-22D1	2L	2187970	2186975	-1	-	CR44066	0	0	0	0	0		X		2.10659	1.7018	1.2106	1.18713		FBgn0264875	4.59653	1.07491	0.672964	1.59728	0.110204	0.375636		FBgn0264875	4.59653	0.767065	0.673506	1.13891	0.254739	0.857711		FBgn0264875	4.59653	0.275722	0.673313	0.409501	0.682172	0.979536		FBgn0264875	4.59653	-0.247476	0.673594
307	FBgn0051946	22D1-22D1	2L	2187079	2187007	1	transfer RNA:CR31946	tRNA:CR31946							X		1.17378	1.00047	1.00019	1.00004		FBgn0051946	0.136518	0.231167	0.187859	1.23054	0.218496	NA		FBgn0051946	0.136518	0.000683747	0.187731	0.00364216	0.997094	NA		FBgn0051946	0.136518	-0.000268879	0.18552	-0.00144933	0.998844	NA		FBgn0051946	0.136518	-6.17049e-05	0.187834
308	FBgn0031395	22D1-22D1	2L	2192386	2189914	-1	-	CG10874	1	0	0	0	1		X		1.20401	1.02981	1.07871	1.07872		FBgn0031395	1122.76	-0.267844	0.0860368	-3.11313	0.00185116	0.0198822		FBgn0031395	1122.76	-0.0423845	0.0843641	-0.5024	0.615386	0.977153		FBgn0031395	1122.76	-0.109306	0.0873719	-1.25104	0.210919	0.791292		FBgn0031395	1122.76	-0.109315	0.0855347
309	FBgn0264874	22D1-22D1	2L	2191272	2190191	1	-	CR44065	1	0	0	0	1		X		1.26692	1.0468	1.17332	1.08465		FBgn0264874	810.774	-0.341323	0.0988844	-3.45174	0.00055698	0.00763352		FBgn0264874	810.774	-0.0659806	0.0967115	-0.682242	0.495086	0.957804		FBgn0264874	810.774	-0.230593	0.100645	-2.29116	0.0219539	0.282907		FBgn0264874	810.774	-0.117232	0.0982631
310	FBgn0085201	22D1-22D1	2L	2197912	2192525	-1	-	CG34172	0	0	0	0	0		X		1.00487	1.09618	1.01396	1.08307		FBgn0085201	181.023	-0.00700743	0.211026	-0.0332064	0.97351	0.992674		FBgn0085201	181.023	0.132488	0.210324	0.629923	0.528745	0.966051		FBgn0085201	181.023	-0.0199982	0.213897	-0.0934943	0.925511	0.998826		FBgn0085201	181.023	-0.115131	0.202518
311	FBgn0051668	22D1-22D4	2L	2206166	2203721	-1	-	CG31668	0	0	0	0	0		X		1.16464	1.28075	4.07223	1.56151		FBgn0051668	6.17081	0.21988	0.651632	0.33743	0.735793	0.925693		FBgn0051668	6.17081	-0.356987	0.65373	-0.546077	0.585013	0.974392		FBgn0051668	6.17081	2.02582	0.662773	3.05658	0.0022388	0.0569746		FBgn0051668	6.17081	0.642941	0.656927
312	FBgn0053124	22D4-22D4	2L	2209102	2206525	-1	-	CG33124							X		1.20934	1.80725	1.16362	1.46167		FBgn0053124	4.13677	-0.274221	0.669005	-0.409895	0.681883	NA		FBgn0053124	4.13677	-0.853793	0.666774	-1.28048	0.200375	0.798393		FBgn0053124	4.13677	-0.218615	0.665722	-0.328388	0.742618	NA		FBgn0053124	4.13677	-0.54762	0.666795
313	FBgn0031397	22D4-22D4	2L	2212571	2209574	-1	-	CG15385	0	0	0	0	0		X		1.02658	1.01378	1.04729	1.08593		FBgn0031397	1413.48	0.0378478	0.0786152	0.481431	0.63021	0.882566		FBgn0031397	1413.48	0.0197407	0.0778795	0.253478	0.799899	0.99751		FBgn0031397	1413.48	0.0666628	0.0800224	0.833051	0.404816	0.92321		FBgn0031397	1413.48	-0.118927	0.0785982
314	FBgn0010288	22D4-22D4	2L	2214211	2212738	-1	Ubiquitin carboxy-terminal hydrolase	Uch	1	0	0	0	1		X		1.23537	1.07439	1.03751	1.08028		FBgn0010288	911.141	-0.304942	0.0993641	-3.06893	0.00214825	0.0224109		FBgn0010288	911.141	-0.103516	0.0965434	-1.07222	0.28362	0.873779		FBgn0010288	911.141	-0.0531222	0.0988629	-0.537332	0.591038	0.968079		FBgn0010288	911.141	0.111409	0.0984118
315	FBgn0085203	22D4-22D4	2L	2215167	2214266	1	-	CG34174	0	0	0	0	0		X		1.08212	1.02459	1.28957	1.25211		FBgn0085203	53.0224	-0.11386	0.359382	-0.316821	0.75138	0.931075		FBgn0085203	53.0224	0.0350518	0.353258	0.0992243	0.92096	0.999754		FBgn0085203	53.0224	-0.366887	0.359374	-1.02091	0.307299	0.875569		FBgn0085203	53.0224	0.324356	0.354154
316	FBgn0031398	22D4-22D4	2L	2216311	2214972	-1	-	CG10880	0	0	0	0	0		X		1.19971	1.0327	1.08852	1.13131		FBgn0031398	146.757	-0.262684	0.242094	-1.08505	0.2779	0.626245		FBgn0031398	146.757	-0.0464145	0.234747	-0.197722	0.843263	0.999754		FBgn0031398	146.757	-0.122364	0.238952	-0.512086	0.608591	0.969281		FBgn0031398	146.757	-0.177989	0.237075
317	FBgn0040715	22D4-22D4	2L	2217246	2216503	-1	-	CG15386	0	0	0	0	0		X		1.20991	1.07975	1.03241	1.04207		FBgn0040715	642.839	-0.274901	0.122076	-2.25188	0.0243296	0.138095		FBgn0040715	642.839	0.110694	0.119543	0.925974	0.354459	0.914822		FBgn0040715	642.839	-0.0460142	0.119255	-0.385848	0.699609	0.982597		FBgn0040715	642.839	0.0594469	0.11943
318	FBgn0259717	22D4-22D4	2L	2217246	2216503	-1	-	CG42371	0	0	0	0	0		X		1.20991	1.07975	1.03241	1.04207		FBgn0259717	642.839	-0.274901	0.122076	-2.25188	0.0243296	0.138095		FBgn0259717	642.839	0.110694	0.119543	0.925974	0.354459	0.914822		FBgn0259717	642.839	-0.0460142	0.119255	-0.385848	0.699609	0.982597		FBgn0259717	642.839	0.0594469	0.11943
319	FBgn0031399	22D4-22D4	2L	2220625	2217290	1	missing oocyte	mio	0	0	0	0	0		X		1.21833	1.20417	1.2329	1.2337		FBgn0031399	475.392	-0.284902	0.129248	-2.2043	0.0275031	0.1499		FBgn0031399	475.392	-0.268037	0.128114	-2.09218	0.0364226	0.369854		FBgn0031399	475.392	-0.302055	0.130421	-2.316	0.0205584	0.271025		FBgn0031399	475.392	-0.302995	0.125386
320	FBgn0031401	22D4-22D4	2L	2225544	2220748	1	papi	papi	0	0	0	0	0		X		1.03851	1.01186	1.0648	1.02029		FBgn0031401	1245.43	-0.0545148	0.085505	-0.637563	0.523758	0.820856		FBgn0031401	1245.43	-0.0170058	0.0862873	-0.197084	0.843762	0.999754		FBgn0031401	1245.43	-0.0905805	0.0879448	-1.02997	0.303024	0.872305		FBgn0031401	1245.43	0.0289752	0.0861465
321	FBgn0031403	22D4-22D4	2L	2226294	2225545	-1	-	CG15387	0	0	0	0	0		X		1.29763	1.21931	1.06144	1.31886		FBgn0031403	66.4645	0.375879	0.364823	1.03031	0.302866	0.651456		FBgn0031403	66.4645	0.286069	0.354029	0.808038	0.419069	0.939936		FBgn0031403	66.4645	0.086026	0.351463	0.244765	0.806638	0.991017		FBgn0031403	66.4645	0.399289	0.355259
322	FBgn0010704	22D4-22D4	2L	2231099	2226342	1	rotini	rti	0	0	0	0	0		X		1.04195	1.0236	1.01935	1.07315		FBgn0010704	4165.15	-0.059282	0.0535874	-1.10627	0.268611	0.615485		FBgn0010704	4165.15	0.0336576	0.0530382	0.634591	0.525695	0.966051		FBgn0010704	4165.15	0.0276458	0.0533545	0.518154	0.604351	0.969161		FBgn0010704	4165.15	0.101845	0.0532282
323	FBgn0264945	22D4-22D4	2L	2227604	2226753	-1	-	CR44114	0	0	0	0	0		X		1.08793	1.00521	1.0042	1.06025		FBgn0264945	1511.49	-0.121587	0.085694	-1.41885	0.155943	0.460136		FBgn0264945	1511.49	0.00750377	0.0845578	0.0887412	0.929288	0.999754		FBgn0264945	1511.49	0.00604452	0.0859757	0.070305	0.943951	0.998826		FBgn0264945	1511.49	0.0844052	0.0852887
324	FBgn0262126	22D4-22D5	2L	2236844	2231106	-1	Sec24CD ortholog (H. sapiens)	Sec24CD	0	0	0	0	0		X		1.0024	1.01241	1.03177	1.01373		FBgn0262126	3502.06	-0.00346486	0.0648449	-0.053433	0.957387	0.988757		FBgn0262126	3502.06	-0.0177887	0.0647306	-0.274812	0.783461	0.997067		FBgn0262126	3502.06	-0.0451177	0.0656063	-0.687703	0.49164	0.950272		FBgn0262126	3502.06	0.0196692	0.064763
325	FBgn0264946	22D5-22D5	2L	2237022	2236347	1	-	CR44115	0	0	0	0	0		X		1.0564	1.02451	1.00213	1.1883		FBgn0264946	467.161	-0.0791562	0.130478	-0.606664	0.544074	0.833365		FBgn0264946	467.161	0.034927	0.1305	0.267639	0.788977	0.997067		FBgn0264946	467.161	-0.00307679	0.133533	-0.0230415	0.981617	0.999982		FBgn0264946	467.161	0.248904	0.132021
326	FBgn0051679	22D5-22D5	2L	2238251	2237076	-1	Testis EndoG-Like 3	Tengl3							X		1.00021	1.28822	1.00031	1.00007		FBgn0051679	0.209305	0.000297337	0.232231	0.00128035	0.998978	NA		FBgn0051679	0.209305	-0.365379	0.236265	-1.54648	0.121988	NA		FBgn0051679	0.209305	-0.000453928	0.230963	-0.00196537	0.998432	NA		FBgn0051679	0.209305	-0.000105724	0.233966
327	FBgn0052463	22D5-22D5	2L	2239384	2238304	-1	Testis EndoG-Like 2	Tengl2							X		1.00008	1.12668	1.00013	1.00003		FBgn0052463	0.104652	0.000119218	0.162018	0.000735829	0.999413	NA		FBgn0052463	0.104652	-0.172077	0.163726	-1.05101	0.293256	NA		FBgn0052463	0.104652	-0.000182338	0.161241	-0.00113084	0.999098	NA		FBgn0052463	0.104652	-4.10048e-05	0.163079
328	FBgn0051682	22D5-22D5	2L	2240593	2239414	-1	Testis EndoG-Like 1	Tengl1							X		1.67992	1.21377	1.81349	1.01164		FBgn0051682	1.57797	-0.748389	0.571111	-1.31041	0.190058	NA		FBgn0051682	1.57797	0.279496	0.579159	0.48259	0.629387	0.977482		FBgn0051682	1.57797	0.858765	0.570216	1.50604	0.132058	NA		FBgn0051682	1.57797	0.0166941	0.573478
329	FBgn0264979	22D5-22D5	2L	2245274	2242378	1	-	CG4267	1	0	0	0	1		X		1.21257	1.16365	1.1596	1.20375		FBgn0264979	846.577	-0.278072	0.0958933	-2.89981	0.00373389	0.0342914		FBgn0264979	846.577	-0.218652	0.0944288	-2.31552	0.0205845	0.263177		FBgn0264979	846.577	-0.213626	0.101505	-2.10458	0.0353281	0.368286		FBgn0264979	846.577	-0.267533	0.097025
330	FBgn0262106	22D5-22D5	2L	2247383	2245230	1	-	CR42859							X		1.09669	1.21352	1.38083	1.36384		FBgn0262106	2.58268	0.13315	0.649233	0.205088	0.837504	NA		FBgn0262106	2.58268	0.279195	0.652636	0.427796	0.6688	0.983756		FBgn0262106	2.58268	-0.465538	0.648877	-0.717452	0.473095	NA		FBgn0262106	2.58268	0.447674	0.651001
331	FBgn0011832	22D5-22D5	2L	2251275	2250431	-1	Serine protease 12	Ser12							X		NA	NA	NA	NA		FBgn0011832	0	NA	NA	NA	NA	NA		FBgn0011832	0	NA	NA	NA	NA	NA		FBgn0011832	0	NA	NA	NA	NA	NA		FBgn0011832	0	NA	NA
332	FBgn0042186	22D5-22D5	2L	2252341	2251510	-1	-	CG17239							X		1.00027	1.15598	1.19231	1.0001		FBgn0042186	0.240123	0.000392952	0.259099	0.00151661	0.99879	NA		FBgn0042186	0.240123	-0.209116	0.262613	-0.79629	0.425864	NA		FBgn0042186	0.240123	-0.253756	0.259964	-0.976119	0.329005	NA		FBgn0042186	0.240123	-0.000141159	0.261091
333	FBgn0042187	22D5-22D5	2L	2253852	2253045	1	-	CG17234							X		1.00008	1.00033	1.00013	1.12966		FBgn0042187	0.106441	0.000122362	0.163551	0.000748157	0.999403	NA		FBgn0042187	0.106441	0.000473468	0.164545	0.00287743	0.997704	NA		FBgn0042187	0.106441	-0.000187135	0.162762	-0.00114975	0.999083	NA		FBgn0042187	0.106441	0.175883	0.165414
334	FBgn0031406	22D5-22D5	2L	2255050	2254176	-1	Spermathecal endopeptidase 1	Send1							X		1.0001	1.1472	1.00015	1.00003		FBgn0031406	0.118861	0.000143595	0.173454	0.000827855	0.999339	NA		FBgn0031406	0.118861	-0.198117	0.17548	-1.129	0.258897	NA		FBgn0031406	0.118861	-0.000219523	0.172587	-0.00127195	0.998985	NA		FBgn0031406	0.118861	-4.98182e-05	0.174638
335	FBgn0266022	22D5-22D5	2L	2258000	2257635	-1	-	CR44787							X		1.00013	1.0005	1.18012	1.00004		FBgn0266022	0.140701	0.000184065	0.189435	0.00097165	0.999225	NA		FBgn0266022	0.140701	0.000715589	0.190703	0.00375238	0.997006	NA		FBgn0266022	0.140701	-0.23893	0.189939	-1.25793	0.208417	NA		FBgn0266022	0.140701	-6.47061e-05	0.190809
336	FBgn0266023	22D5-22D5	2L	2259730	2259396	-1	-	CR44788							X		NA	NA	NA	NA		FBgn0266023	0	NA	NA	NA	NA	NA		FBgn0266023	0	NA	NA	NA	NA	NA		FBgn0266023	0	NA	NA	NA	NA	NA		FBgn0266023	0	NA	NA
337	FBgn0031407	22D6-22D6	2L	2264241	2263442	1	-	CG4270							X		1.00008	1.12668	1.00013	1.00003		FBgn0031407	0.104652	0.000119218	0.162018	0.000735829	0.999413	NA		FBgn0031407	0.104652	-0.172077	0.163726	-1.05101	0.293256	NA		FBgn0031407	0.104652	-0.000182338	0.161241	-0.00113084	0.999098	NA		FBgn0031407	0.104652	-4.10048e-05	0.163079
338	FBgn0054049	22D6-22D6	2L	2265321	2264231	-1	-	CG34049							X		1.17378	1.00047	1.00019	1.00004		FBgn0054049	0.136518	0.231167	0.187859	1.23054	0.218496	NA		FBgn0054049	0.136518	0.000683747	0.187731	0.00364216	0.997094	NA		FBgn0054049	0.136518	-0.000268879	0.18552	-0.00144933	0.998844	NA		FBgn0054049	0.136518	-6.17049e-05	0.187834
339	FBgn0250841	22D6-22D6	2L	2269140	2268106	-1	-	CG17242							X		1.01623	1.0063	2.06897	1.23711		FBgn0250841	1.00287	0.0232245	0.487746	0.0476159	0.962022	NA		FBgn0250841	1.00287	0.00905494	0.480299	0.0188527	0.984959	0.999754		FBgn0250841	1.00287	-1.04891	0.489688	-2.142	0.0321933	NA		FBgn0250841	1.00287	-0.306971	0.485555
340	FBgn0264084	22D6-22D6	2L	2279714	2271319	-1	-	CR43753	0	0	0	0	0		X		1.42866	1.73251	1.70155	1.60863		FBgn0264084	16.8285	0.514658	0.551617	0.932998	0.350821	0.697436		FBgn0264084	16.8285	0.79286	0.584846	1.35567	0.175203	0.76503		FBgn0264084	16.8285	0.766853	0.572795	1.33879	0.180639	0.756197		FBgn0264084	16.8285	0.685833	0.565555
341	FBgn0264085	22D6-22D6	2L	2285003	2283705	-1	-	CR43754							X		1.31357	1.04136	1.09395	1.10274		FBgn0264085	2.13037	-0.393488	0.635922	-0.618768	0.536069	NA		FBgn0264085	2.13037	0.0584717	0.633987	0.0922284	0.926517	0.999754		FBgn0264085	2.13037	-0.129548	0.632583	-0.204792	0.837735	NA		FBgn0264085	2.13037	0.141089	0.630121
342	FBgn0031409	22D6-22D6	2L	2285926	2285163	1	-	CG4271							X		1.34673	1.01394	1.13177	1.24232		FBgn0031409	2.11085	-0.42946	0.612972	-0.70062	0.48354	NA		FBgn0031409	2.11085	-0.0199675	0.616068	-0.0324113	0.974144	0.999754		FBgn0031409	2.11085	0.178578	0.614592	0.290564	0.771385	NA		FBgn0031409	2.11085	-0.313031	0.614274
343	FBgn0051681	22D6-22D6	2L	2286873	2285925	-1	-	CG31681							X		1.00049	1.20319	1.29894	1.09558		FBgn0051681	0.38971	0.000704834	0.326246	0.00216043	0.998276	NA		FBgn0051681	0.38971	0.26686	0.331552	0.804882	0.420888	NA		FBgn0051681	0.38971	0.377331	0.328596	1.14831	0.250839	NA		FBgn0051681	0.38971	-0.13169	0.330258
344	FBgn0261523	22D6-22D6	2L	2287933	2287025	-1	-	CG42658							X		1.11305	1.10328	1.10951	1.1014		FBgn0261523	0.383991	0.154517	0.343783	0.449461	0.653099	NA		FBgn0261523	0.383991	0.141797	0.349413	0.405814	0.684879	NA		FBgn0261523	0.383991	0.149918	0.341732	0.4387	0.660879	NA		FBgn0261523	0.383991	-0.139333	0.346306
345	FBgn0031410	22D6-22D6	2L	2289416	2288503	-1	-	CG17237							X		1.00184	1.60262	1.29994	1.10171		FBgn0031410	1.74305	0.0026555	0.532068	0.00499091	0.996018	NA		FBgn0031410	1.74305	-0.680433	0.552898	-1.23067	0.218448	0.820449		FBgn0031410	1.74305	0.378441	0.542692	0.697341	0.485589	NA		FBgn0031410	1.74305	-0.139747	0.537047
346	FBgn0028570	22D6-22D6	2L	2290738	2290224	-1	robl22E	robl22E							X		1.00044	1.10961	1.10675	1.09847		FBgn0028570	0.308628	0.000635447	0.307645	0.00206552	0.998352	NA		FBgn0028570	0.308628	0.150053	0.314252	0.477492	0.633012	NA		FBgn0028570	0.308628	0.146329	0.307512	0.475849	0.634182	NA		FBgn0028570	0.308628	-0.135498	0.311649
347	FBgn0051949	22E1-22E1	2L	2300888	2300103	1	-	CG31949							X		1.00022	1.00086	1.18915	1.08939		FBgn0051949	0.193333	0.000316521	0.234358	0.00135059	0.998922	NA		FBgn0051949	0.193333	0.00123663	0.236046	0.00523895	0.99582	NA		FBgn0051949	0.193333	0.249931	0.235062	1.06326	0.287665	NA		FBgn0051949	0.193333	-0.123516	0.237151
348	FBgn0031412	22E1-22E1	2L	2308872	2307948	1	-	CG16995							X		1.11196	1.74587	1.56106	1.11886		FBgn0031412	3.40559	-0.15311	0.672403	-0.227705	0.819876	NA		FBgn0031412	3.40559	-0.803947	0.668418	-1.20276	0.229069	0.832459		FBgn0031412	3.40559	0.642529	0.670137	0.958802	0.337658	NA		FBgn0031412	3.40559	-0.162035	0.672945
349	FBgn0031413	22E1-22E1	2L	2357356	2308761	-1	-	CG9967	0	0	0	0	0		X		1.09393	1.07753	1.03881	1.00059		FBgn0031413	10813.4	0.129517	0.0607376	2.1324	0.0329736	0.169532		FBgn0031413	10813.4	0.107735	0.0607124	1.77451	0.0759792	0.553354		FBgn0031413	10813.4	-0.0549282	0.06108	-0.899283	0.368502	0.908316		FBgn0031413	10813.4	0.000852078	0.0607847
350	FBgn0031414	22E1-22E1	2L	2358944	2311680	1	eyes shut	eys	0	0	0	0	0		X		1.0934	1.07249	1.0303	1.01518		FBgn0031414	11634.7	0.128818	0.0590897	2.18005	0.0292539	0.157034		FBgn0031414	11634.7	0.100969	0.0590579	1.70966	0.0873294	0.583207		FBgn0031414	11634.7	-0.0430577	0.0593764	-0.725165	0.468351	0.943812		FBgn0031414	11634.7	0.0217387	0.0591299
351	FBgn0014010	22E1-22E1	2L	2365273	2359142	-1	Rab5	Rab5	0	0	0	0	0		X		1.00984	1.00089	1.03748	1.01604		FBgn0014010	11339.9	-0.0141336	0.0429303	-0.329222	0.741988	0.927108		FBgn0014010	11339.9	0.00128824	0.0427286	0.0301493	0.975948	0.999754		FBgn0014010	11339.9	0.0530787	0.0431508	1.23007	0.218669	0.798462		FBgn0014010	11339.9	0.0229538	0.0427987
352	FBgn0261647	22E1-22E1	2L	2370137	2365345	1	-	Axud1	0	0	0	0	0		X		1.102	1.03327	1.07986	1.06024		FBgn0261647	1804.92	0.140119	0.0709528	1.97483	0.0482879	0.220216		FBgn0261647	1804.92	-0.0472183	0.0711947	-0.663227	0.507185	0.963252		FBgn0261647	1804.92	-0.110847	0.0721184	-1.53701	0.124292	0.668143		FBgn0261647	1804.92	-0.0843867	0.0707017
353	FBgn0031417	22E1-22E1	2L	2371524	2370152	-1	-	CG3597	0	0	0	0	0		X		1.00202	1.00431	1.04675	1.08382		FBgn0031417	3369.13	0.0029043	0.0694917	0.0417935	0.966663	0.990594		FBgn0031417	3369.13	0.00621104	0.0694455	0.0894376	0.928734	0.999754		FBgn0031417	3369.13	-0.0659126	0.0711708	-0.926118	0.354385	0.897892		FBgn0031417	3369.13	0.116129	0.0698501
354	FBgn0031418	22E1-22E1	2L	2374627	2372455	-1	-	CG3609	1	0	0	0	1		X		1.24622	1.01702	1.05488	1.02126		FBgn0031418	3568.33	-0.317554	0.0703223	-4.5157	6.31085e-06	0.000196293		FBgn0031418	3568.33	-0.0243429	0.070212	-0.346706	0.728812	0.993598		FBgn0031418	3568.33	-0.0770766	0.0715913	-1.07662	0.28165	0.861661		FBgn0031418	3568.33	-0.0303465	0.0709039
355	FBgn0031419	22E1-22E1	2L	2375697	2374713	1	-	CG15390	0	0	0	0	0		X		1.1897	1.09561	1.20696	1.00808		FBgn0031419	85.0588	0.250599	0.292535	0.856648	0.39164	0.730684		FBgn0031419	85.0588	-0.131728	0.285932	-0.460698	0.645015	0.97958		FBgn0031419	85.0588	-0.271372	0.288193	-0.941633	0.346381	0.894406		FBgn0031419	85.0588	0.0116087	0.286716
356	FBgn0266317	22E1-22E1	2L	2375582	2374955	-1	-	CR44982	0	0	0	0	0		X		1.28199	1.0642	1.21301	1.0139		FBgn0266317	73.8514	0.358385	0.320177	1.11934	0.262997	0.608294		FBgn0266317	73.8514	-0.0897633	0.311869	-0.287824	0.773482	0.997067		FBgn0266317	73.8514	-0.278594	0.316063	-0.881451	0.378074	0.913892		FBgn0266317	73.8514	-0.0199085	0.313357
357	FBgn0031420	22E1-22E1	2L	2380506	2375841	1	Ataxin 7	Atxn7	0	0	0	0	0		X		1.00982	1.04134	1.06561	1.09534		FBgn0031420	877.881	0.0141038	0.103333	0.136489	0.891434	0.974825		FBgn0031420	877.881	0.0584352	0.102343	0.570976	0.568016	0.97304		FBgn0031420	877.881	-0.0916777	0.104852	-0.874353	0.381926	0.914855		FBgn0031420	877.881	-0.131381	0.103357
358	FBgn0264672	22E1-22E1	2L	2383073	2381097	1	EGF-domain O-GlcNAc transferase	Eogt	0	0	0	0	0		X		1.07283	1.01752	1.00231	1.02125		FBgn0264672	653.826	-0.101416	0.1171	-0.866066	0.386454	0.726784		FBgn0264672	653.826	-0.0250631	0.115868	-0.216308	0.828748	0.999754		FBgn0264672	653.826	-0.00332468	0.117082	-0.0283961	0.977346	0.999982		FBgn0264672	653.826	0.0303367	0.116124
359	FBgn0031422	22E1-22E1	2L	2384747	2383202	1	-	CG9870	0	0	0	0	0		X		1.08057	1.01597	1.25561	1.23109		FBgn0031422	45.6832	0.111791	0.384941	0.29041	0.771502	0.937087		FBgn0031422	45.6832	-0.0228646	0.367091	-0.0622861	0.950335	0.999754		FBgn0031422	45.6832	-0.328391	0.367712	-0.893065	0.371822	0.909813		FBgn0031422	45.6832	0.299931	0.369246
360	FBgn0031423	22E1-22E1	2L	2385792	2384761	-1	-	CG3557	0	0	0	0	0		X		2.99103	1.14014	1.14341	2.99593		FBgn0031423	4.75563	1.58064	0.669985	2.35922	0.0183132	0.113334		FBgn0031423	4.75563	-0.189211	0.673615	-0.280889	0.778795	0.997067		FBgn0031423	4.75563	0.193342	0.673626	0.287017	0.774099	0.989086		FBgn0031423	4.75563	1.58301	0.671508
361	FBgn0264081	22E1-22E1	2L	2390689	2389578	-1	-	CG43750							X		1.53143	1.75311	1.06387	1.12463		FBgn0264081	3.6549	0.614878	0.67319	0.91338	0.361043	NA		FBgn0264081	3.6549	-0.80992	0.673026	-1.2034	0.228821	0.832459		FBgn0264081	3.6549	0.0893263	0.673538	0.132623	0.894492	NA		FBgn0264081	3.6549	0.169452	0.673322
362	FBgn0031424	22E1-22E1	2L	2410662	2391660	1	Vesicular glutamate transporter	VGlut	1	0	0	0	1		X		1.14537	1.08777	1.03353	1.02713		FBgn0031424	6547.29	0.195816	0.0544156	3.59852	0.000320028	0.00489036		FBgn0031424	6547.29	0.121376	0.0541604	2.24105	0.025023	0.30156		FBgn0031424	6547.29	0.0475871	0.054602	0.871528	0.383466	0.914855		FBgn0031424	6547.29	-0.0386128	0.0544001
363	FBgn0031426	22E1-22E1	2L	2415322	2410624	-1	-	CG18641	0	0	0	0	0		X		1.03495	1.01249	1.45748	1.82421		FBgn0031426	26.2827	0.0495601	0.457165	0.108407	0.913672	0.979517		FBgn0031426	26.2827	0.0179135	0.452029	0.0396291	0.968389	0.999754		FBgn0031426	26.2827	0.543473	0.460795	1.17943	0.238229	0.82267		FBgn0031426	26.2827	0.867274	0.464231
364	FBgn0051948	22E1-22E1	2L	2416720	2415359	-1	-	CG31948							X		1.00008	1.51332	1.00013	1.00002		FBgn0051948	1.77909	0.000117609	0.291516	0.000403439	0.999678	NA		FBgn0051948	1.77909	-0.59772	0.292975	-2.04017	0.041333	0.399534		FBgn0051948	1.77909	-0.00018102	0.291149	-0.000621744	0.999504	NA		FBgn0051948	1.77909	-3.53516e-05	0.292009
365	FBgn0085477	22E1-22E1	2L	2417965	2416792	-1	-	CG34448							X		NA	NA	NA	NA		FBgn0085477	0	NA	NA	NA	NA	NA		FBgn0085477	0	NA	NA	NA	NA	NA		FBgn0085477	0	NA	NA	NA	NA	NA		FBgn0085477	0	NA	NA
366	FBgn0085476	22E1-22E1	2L	2420013	2418422	-1	-	CG34447							X		1.0006	1.18614	1.10399	1.2153		FBgn0085476	0.458372	0.000863623	0.355204	0.00243134	0.99806	NA		FBgn0085476	0.458372	-0.24627	0.36044	-0.683249	0.494449	NA		FBgn0085476	0.458372	0.142731	0.355029	0.402025	0.687665	NA		FBgn0085476	0.458372	0.281314	0.364004
367	FBgn0031428	22E1-22E1	2L	2424647	2420830	1	-	CG9886	0	0	0	0	0		X		1.00068	1.0642	1.02879	1.03463		FBgn0031428	1343.79	0.000985761	0.0846675	0.0116427	0.990711	0.997245		FBgn0031428	1343.79	-0.089766	0.0861177	-1.04237	0.297242	0.884133		FBgn0031428	1343.79	-0.040944	0.0842009	-0.486266	0.626778	0.971656		FBgn0031428	1343.79	0.0491172	0.0826206
368	FBgn0264988	22E1-22E4	2L	2425041	2424797	1	-	CG44139							X		1.10172	1.10944	1.00065	1.09039		FBgn0264988	0.297711	0.139751	0.305395	0.457609	0.647234	NA		FBgn0264988	0.297711	0.149837	0.310341	0.482814	0.629228	NA		FBgn0264988	0.297711	-0.000940123	0.301983	-0.00311316	0.997516	NA		FBgn0264988	0.297711	0.124842	0.307652
369	FBgn0266217	22F1-22F1	2L	2427881	2427050	-1	-	CR44912	0	0	0	0	0		X		1.79023	1.32708	1.00783	1.02229		FBgn0266217	11.1645	-0.840143	0.604812	-1.3891	0.164803	0.473742		FBgn0266217	11.1645	0.408257	0.594585	0.686625	0.492319	0.957457		FBgn0266217	11.1645	0.0112536	0.605539	0.0185844	0.985173	0.999982		FBgn0266217	11.1645	-0.0318056	0.584281
370	FBgn0000490	22F1-22F3	2L	2459823	2428372	1	decapentaplegic	dpp	0	0	0	0	0		X		1.0952	1.07202	1.02849	1.0113		FBgn0000490	867.357	0.13119	0.0970717	1.35147	0.176544	0.492744		FBgn0000490	867.357	0.100335	0.0955031	1.0506	0.293444	0.879513		FBgn0000490	867.357	0.0405294	0.0972521	0.416746	0.676864	0.979463		FBgn0000490	867.357	0.0162115	0.092726
371	FBgn0012017	22F3-22F3	2L	2460044	2459924	-1	transfer RNA:tyr1:22Fb	tRNA:Y1:22Fb							X		1.18467	1.00087	1.09665	1.00008		FBgn0012017	0.195699	-0.244481	0.237638	-1.02879	0.303577	NA		FBgn0012017	0.195699	0.00125269	0.237394	0.00527685	0.99579	NA		FBgn0012017	0.195699	0.133098	0.235479	0.565222	0.571923	NA		FBgn0012017	0.195699	-0.000115117	0.237536
372	FBgn0012016	22F3-22F3	2L	2462686	2462593	1	transfer RNA:tyr1:22Fa	tRNA:Y1:22Fa							X		1.00038	1.28657	1.19281	1.00014		FBgn0012016	0.32615	0.000542007	0.29498	0.00183744	0.998534	NA		FBgn0012016	0.32615	0.363535	0.300605	1.20935	0.22653	NA		FBgn0012016	0.32615	0.254363	0.295922	0.859563	0.39003	NA		FBgn0012016	0.32615	-0.000196567	0.297275
373	FBgn0264978	22F3-22F3	2L	2492671	2488197	-1	SLY-1 homologous	Slh	0	0	0	0	0		X		1.11489	1.02741	1.01536	1.01691		FBgn0264978	1057.09	-0.156907	0.0882019	-1.77895	0.0752473	0.293144		FBgn0264978	1057.09	-0.0390129	0.0872582	-0.447097	0.654805	0.982248		FBgn0264978	1057.09	-0.0219898	0.0892808	-0.246299	0.805451	0.991017		FBgn0264978	1057.09	0.0241941	0.087154
374	FBgn0011818	22F4-22F4	2L	2498846	2492955	1	out at first	oaf	0	0	0	0	0		X		1.10762	1.09544	1.0315	1.04472		FBgn0011818	1136.38	0.147466	0.0911015	1.6187	0.105512	0.365898		FBgn0011818	1136.38	0.131507	0.0902775	1.4567	0.145199	0.719144		FBgn0011818	1136.38	0.0447441	0.0922372	0.485098	0.627607	0.971975		FBgn0011818	1136.38	0.0631223	0.0909177
375	FBgn0265818	22F4-22F4	2L	2507596	2507312	-1	-	CR44607							X		1.00523	1.11537	1.00154	1.10154		FBgn0265818	0.598215	-0.00752024	0.426094	-0.0176493	0.985919	NA		FBgn0265818	0.598215	0.157517	0.429955	0.366357	0.714098	NA		FBgn0265818	0.598215	-0.00221624	0.414857	-0.00534217	0.995738	NA		FBgn0265818	0.598215	0.139521	0.422761
376	FBgn0031430	22F4-22F4	2L	2518037	2517102	-1	-	CG3528							X		1.45672	1.57079	1.01764	1.64316		FBgn0031430	1.98203	0.542719	0.601375	0.902464	0.36681	NA		FBgn0031430	1.98203	0.651488	0.60371	1.07914	0.280524	0.87136		FBgn0031430	1.98203	-0.025225	0.597052	-0.0422493	0.9663	NA		FBgn0031430	1.98203	-0.71647	0.59815
377	FBgn0264943	22F4-22F4	2L	2533569	2532999	-1	-	CR44112							X		1.0117	1.04971	1.01016	1.14315		FBgn0264943	1.33044	0.016782	0.499127	0.0336228	0.973178	NA		FBgn0264943	1.33044	-0.0699855	0.499703	-0.140054	0.888617	0.999754		FBgn0264943	1.33044	-0.0145877	0.493914	-0.0295349	0.976438	NA		FBgn0264943	1.33044	0.193009	0.49492
378	FBgn0031431	22F4-22F4	2L	2552825	2551145	-1	-	CG3515	0	0	0	0	0		X		1.10966	1.09457	1.70285	1.31991		FBgn0031431	72.3639	-0.150116	0.320922	-0.467765	0.639953	0.885708		FBgn0031431	72.3639	-0.130367	0.366191	-0.356007	0.721836	0.992055		FBgn0031431	72.3639	-0.767951	0.33879	-2.26675	0.0234057	0.294124		FBgn0031431	72.3639	-0.400443	0.318359
379	FBgn0264944	22F4-22F4	2L	2556089	2555750	1	-	CR44113	0	0	0	0	0		X		1.11612	1.75842	1.71097	1.3317		FBgn0264944	10.1903	-0.158493	0.583851	-0.271462	0.786036	0.942483		FBgn0264944	10.1903	0.814277	0.617208	1.31929	0.187072	0.782498		FBgn0264944	10.1903	-0.774815	0.626662	-1.23642	0.216304	0.795409		FBgn0264944	10.1903	-0.413266	0.59845
380	FBgn0031432	22F4-23A1	2L	2564830	2562483	-1	Cyp309a1	Cyp309a1	1	1	0	0	2		X		1.41415	1.30401	1.15887	1.0381		FBgn0031432	2140.58	-0.499938	0.0920452	-5.43144	5.5902e-08	3.86096e-06		FBgn0031432	2140.58	-0.382959	0.0918739	-4.16831	3.06869e-05	0.00214215		FBgn0031432	2140.58	-0.21272	0.0938084	-2.2676	0.0233539	0.294124		FBgn0031432	2140.58	-0.0539486	0.0942525
381	FBgn0041337	23A1-23A1	2L	2573037	2564886	-1	Cyp309a2	Cyp309a2	1	1	1	1	4		X		1.48695	1.41239	1.26719	1.26434		FBgn0041337	1629.86	-0.572357	0.0867068	-6.60106	4.08237e-11	6.47129e-09		FBgn0041337	1629.86	-0.498141	0.0849039	-5.86712	4.43435e-09	8.74986e-07		FBgn0041337	1629.86	-0.341627	0.0871499	-3.92	8.85496e-05	0.0046789		FBgn0041337	1629.86	-0.338381	0.0864573
382	FBgn0026778	23A1-23A1	2L	2575052	2573436	-1	Radiation insensitive 1	Rad1	0	0	0	0	0		X		1.03065	1.02011	1.27466	1.03235		FBgn0026778	76.8623	-0.0435525	0.324646	-0.134154	0.893281	0.974825		FBgn0026778	76.8623	0.0287256	0.315603	0.091018	0.927478	0.999754		FBgn0026778	76.8623	-0.35011	0.321214	-1.08996	0.275731	0.857648		FBgn0026778	76.8623	0.04593	0.315677
383	FBgn0085343	23A1-23A1	2L	2575052	2573436	-1	-	CG34314	0	0	0	0	0		X		1.03065	1.02011	1.27466	1.03235		FBgn0085343	76.8623	-0.0435525	0.324646	-0.134154	0.893281	0.974825		FBgn0085343	76.8623	0.0287256	0.315603	0.091018	0.927478	0.999754		FBgn0085343	76.8623	-0.35011	0.321214	-1.08996	0.275731	0.857648		FBgn0085343	76.8623	0.04593	0.315677
384	FBgn0031434	23A1-23A1	2L	2576997	2575280	-1	insensitive	insv	0	0	0	0	0		X		1.2003	1.20722	1.20259	1.16258		FBgn0031434	212.454	0.263389	0.200435	1.31409	0.188817	0.509592		FBgn0031434	212.454	0.271689	0.195046	1.39294	0.163637	0.756506		FBgn0031434	212.454	0.266144	0.199053	1.33705	0.181207	0.757349		FBgn0031434	212.454	0.21733	0.198363
385	FBgn0031435	23A1-23A1	2L	2579179	2577687	1	Early boundary activity 2	Elba2	0	0	0	0	0		X		1.36297	1.27976	1.21904	1.33364		FBgn0031435	141.378	0.446754	0.231519	1.92966	0.0536489	0.236108		FBgn0031435	141.378	0.355874	0.230255	1.54557	0.122209	0.676018		FBgn0031435	141.378	0.285745	0.237351	1.20389	0.228631	0.81089		FBgn0031435	141.378	0.415373	0.231807
386	FBgn0031436	23A1-23A1	2L	2580172	2579201	-1	-	CG3214	0	0	0	0	0		X		1.00713	1.02321	1.00783	1.07804		FBgn0031436	2359.29	-0.0102531	0.0748296	-0.13702	0.891015	0.974825		FBgn0031436	2359.29	0.0331079	0.0749012	0.442021	0.658474	0.982574		FBgn0031436	2359.29	-0.0112571	0.0754046	-0.14929	0.881325	0.997683		FBgn0031436	2359.29	-0.108417	0.0741461
387	FBgn0031437	23A1-23A1	2L	2581423	2580292	1	Actin-related protein 2/3 complex, subunit 5	Arpc5	0	0	0	0	0		X		1.05318	1.06615	1.00219	1.04581		FBgn0031437	647.49	0.0747495	0.109137	0.684912	0.493399	0.801058		FBgn0031437	647.49	-0.0924091	0.107299	-0.861232	0.38911	0.929708		FBgn0031437	647.49	0.00315544	0.109542	0.0288057	0.97702	0.999982		FBgn0031437	647.49	-0.0646239	0.107515
388	FBgn0026479	23A1-23A1	2L	2585430	2581281	-1	Dynamin related protein 1	Drp1	0	0	0	0	0		X		1.03257	1.04074	1.04188	1.04078		FBgn0026479	2516.18	0.0462401	0.060923	0.758991	0.447858	0.771068		FBgn0026479	2516.18	0.0576093	0.060416	0.953543	0.340315	0.909884		FBgn0026479	2516.18	-0.0591862	0.0617654	-0.958242	0.337941	0.894068		FBgn0026479	2516.18	-0.0576719	0.0604726
389	FBgn0250835	23A1-23A1	2L	2592773	2591869	1	-	CG15394	0	0	0	0	0		X		1.03859	1.25107	1.30142	1.03102		FBgn0250835	85.2266	0.0546197	0.279075	0.195717	0.844832	0.962044		FBgn0250835	85.2266	-0.323162	0.273156	-1.18307	0.236782	0.837739		FBgn0250835	85.2266	0.38009	0.275833	1.37797	0.168212	0.741008		FBgn0250835	85.2266	0.0440751	0.272551
390	FBgn0266025	23A1-23A1	2L	2599860	2598608	-1	-	CR44790							X		NA	NA	NA	NA		FBgn0266025	0	NA	NA	NA	NA	NA		FBgn0266025	0	NA	NA	NA	NA	NA		FBgn0266025	0	NA	NA	NA	NA	NA		FBgn0266025	0	NA	NA
391	FBgn0266024	23A1-23A1	2L	2601721	2601033	-1	-	CR44789							X		1.07454	1.00018	1.00007	1.00002		FBgn0266024	0.0682589	0.103718	0.126702	0.818603	0.413013	NA		FBgn0266024	0.0682589	0.000255256	0.12705	0.00200909	0.998397	NA		FBgn0266024	0.0682589	-0.000101332	0.125772	-0.000805679	0.999357	NA		FBgn0266024	0.0682589	-2.24464e-05	0.12711
392	FBgn0031440	23A1-23A1	2L	2611283	2609994	1	-	CG15395							X		1.34519	2.6727	1.01139	1.00073		FBgn0031440	1.75738	0.427805	0.532876	0.802823	0.422077	NA		FBgn0031440	1.75738	-1.4183	0.543886	-2.60771	0.009115	0.157035		FBgn0031440	1.75738	-0.0163445	0.536849	-0.0304453	0.975712	NA		FBgn0031440	1.75738	-0.00104577	0.529988
393	FBgn0263322	23A1-23A1	2L	2620782	2620187	1	-	CG43403							X		NA	NA	NA	NA		FBgn0263322	0	NA	NA	NA	NA	NA		FBgn0263322	0	NA	NA	NA	NA	NA		FBgn0263322	0	NA	NA	NA	NA	NA		FBgn0263322	0	NA	NA
394	FBgn0264434	23A2-23A2	2L	2646281	2646030	1	-	CR43852							X		NA	NA	NA	NA		FBgn0264434	0	NA	NA	NA	NA	NA		FBgn0264434	0	NA	NA	NA	NA	NA		FBgn0264434	0	NA	NA	NA	NA	NA		FBgn0264434	0	NA	NA
395	FBgn0031441	23A2-23A2	2L	2647720	2646577	-1	-	CG9962							X		1.00065	1.46191	1.19528	1.18501		FBgn0031441	0.56421	0.000940877	0.372453	0.00252617	0.997984	NA		FBgn0031441	0.56421	-0.547852	0.380522	-1.43974	0.149942	NA		FBgn0031441	0.56421	0.25735	0.373637	0.688771	0.490968	NA		FBgn0031441	0.56421	-0.244902	0.377976
396	FBgn0264433	23A2-23A2	2L	2648361	2647886	1	-	CG43851							X		1.10318	1.16274	1.00045	1.08482		FBgn0264433	0.226132	0.141672	0.264053	0.536529	0.591593	NA		FBgn0264433	0.226132	-0.217533	0.266489	-0.816291	0.414334	NA		FBgn0264433	0.226132	-0.000643226	0.261177	-0.0024628	0.998035	NA		FBgn0264433	0.226132	0.11746	0.265861
397	FBgn0053125	23A2-23A2	2L	2652414	2648360	-1	-	CG33125							X		1.22123	1.22501	1.24231	1.00025		FBgn0053125	0.383699	-0.288331	0.350341	-0.823003	0.410506	NA		FBgn0053125	0.383699	0.292798	0.353203	0.828977	0.407117	NA		FBgn0053125	0.383699	-0.313025	0.34863	-0.897872	0.369254	NA		FBgn0053125	0.383699	-0.000354688	0.34956
398	FBgn0031442	23A2-23A2	2L	2653926	2653046	1	Proteasome beta4 subunit-related 1	Prosbeta4R1							X		1.19238	1.18778	1.00067	1.16626		FBgn0031442	0.358202	-0.253841	0.319211	-0.795213	0.426489	NA		FBgn0031442	0.358202	0.248267	0.321376	0.772512	0.439811	NA		FBgn0031442	0.358202	-0.000972056	0.314763	-0.00308822	0.997536	NA		FBgn0031442	0.358202	0.221887	0.321204
399	FBgn0026395	23A2-23A2	2L	2655462	2654049	1	Odorant receptor 23a	Or23a							X		1.00093	1.33318	1.00322	1.21475		FBgn0026395	0.575094	0.00134605	0.405118	0.00332262	0.997349	NA		FBgn0026395	0.575094	0.414871	0.413993	1.00212	0.316285	NA		FBgn0026395	0.575094	-0.00463595	0.411914	-0.0112547	0.99102	NA		FBgn0026395	0.575094	-0.28066	0.412375
400	FBgn0031443	23A2-23A2	2L	2657102	2655394	1	Proteasome beta4 subunit-related 2	Prosbeta4R2							X		1.00008	1.12668	1.00013	1.00003		FBgn0031443	0.104652	0.000119218	0.162018	0.000735829	0.999413	NA		FBgn0031443	0.104652	-0.172077	0.163726	-1.05101	0.293256	NA		FBgn0031443	0.104652	-0.000182338	0.161241	-0.00113084	0.999098	NA		FBgn0031443	0.104652	-4.10048e-05	0.163079
401	FBgn0031444	23A2-23A2	2L	2666265	2665062	1	-	CG9879							X		1.08903	1.00079	1.00031	1.17138		FBgn0031444	0.181273	-0.12304	0.228628	-0.538166	0.590463	NA		FBgn0031444	0.181273	0.00113964	0.229284	0.00497042	0.996034	NA		FBgn0031444	0.181273	-0.000445666	0.226393	-0.00196855	0.998429	NA		FBgn0031444	0.181273	-0.228208	0.231078
402	FBgn0041248	23A2-23A2	2L	2672186	2669823	1	Gustatory receptor 23a	Gr23a							X		1.00498	1.08616	1.00221	1.82158		FBgn0041248	0.91171	-0.00717365	0.481371	-0.0149025	0.98811	NA		FBgn0041248	0.91171	-0.119231	0.481992	-0.24737	0.804622	0.997593		FBgn0041248	0.91171	-0.00318478	0.468889	-0.00679219	0.994581	NA		FBgn0041248	0.91171	-0.865189	0.48669
403	FBgn0051690	23A2-23A2	2L	2719431	2677734	1	-	CG31690	0	0	0	0	0		X		1.1468	1.03484	1.04136	1.0206		FBgn0051690	1292.87	0.197611	0.0819526	2.41129	0.0158962	0.101923		FBgn0051690	1292.87	0.0494134	0.082045	0.602272	0.546993	0.968382		FBgn0051690	1292.87	0.0584725	0.0832954	0.701989	0.482686	0.948662		FBgn0051690	1292.87	-0.0294147	0.0814589
404	FBgn0031446	23A2-23A2	2L	2696437	2695330	-1	-	CG15398	0	0	0	0	0		X		1.19425	1.01006	1.36023	1.05658		FBgn0031446	16.659	-0.256111	0.556441	-0.460266	0.645326	0.88869		FBgn0031446	16.659	0.0144352	0.557468	0.0258942	0.979342	0.999754		FBgn0031446	16.659	-0.443853	0.551532	-0.804765	0.420955	0.925291		FBgn0031446	16.659	0.0794041	0.547738
405	FBgn0031449	23A3-23A3	2L	2739830	2725674	1	-	CG31689	1	1	0	0	2		X		1.12962	1.16657	1.04361	1.03037		FBgn0031449	9651.94	-0.175836	0.0477243	-3.68441	0.000229229	0.00376055		FBgn0031449	9651.94	-0.222271	0.0478067	-4.64937	3.32947e-06	0.000306043		FBgn0031449	9651.94	-0.0615797	0.047552	-1.295	0.195322	0.776113		FBgn0031449	9651.94	0.043158	0.0466677
406	FBgn0263564	23A3-23A3	2L	2737661	2737568	1	mir-4914 stem loop	mir-4914	0	0	0	0	0		X		1.03454	1.15645	1.18384	1.05973		FBgn0263564	544.994	-0.0489946	0.122851	-0.398814	0.69003	0.910331		FBgn0263564	544.994	-0.209699	0.123482	-1.69821	0.089468	0.589427		FBgn0263564	544.994	-0.243471	0.124012	-1.96328	0.0496134	0.444892		FBgn0263564	544.994	0.0836984	0.116377
407	FBgn0031450	23A3-23A3	2L	2743377	2739986	1	Hepatocyte growth factor regulated tyrosine kinase substrate	Hrs	0	0	0	0	0		X		1.01873	1.00472	1.02444	1.07677		FBgn0031450	2124.65	0.0267701	0.0698113	0.383464	0.701376	0.913334		FBgn0031450	2124.65	0.00678713	0.0669166	0.101427	0.919212	0.999754		FBgn0031450	2124.65	0.0348356	0.0717815	0.4853	0.627463	0.971925		FBgn0031450	2124.65	-0.10671	0.0695234
408	FBgn0031451	23A3-23A3	2L	2744934	2743375	-1	-	CG9961	0	0	0	0	0		X		1.70291	1.07824	1.42375	1.36967		FBgn0031451	6.93496	-0.768005	0.642352	-1.19561	0.231847	0.57082		FBgn0031451	6.93496	-0.108676	0.6364	-0.170766	0.864407	0.999754		FBgn0031451	6.93496	-0.509696	0.6441	-0.791331	0.428751	0.92791		FBgn0031451	6.93496	0.453829	0.638698
409	FBgn0031452	23A3-23A3	2L	2746944	2745098	1	Cwc25	Cwc25	0	0	0	0	0		X		1.06269	1.03702	1.11847	1.05638		FBgn0031452	531.791	-0.0877258	0.117064	-0.749387	0.453624	0.775975		FBgn0031452	531.791	0.0524435	0.117866	0.444942	0.656362	0.982574		FBgn0031452	531.791	-0.161533	0.119036	-1.35701	0.174777	0.750746		FBgn0031452	531.791	0.0791329	0.117695
410	FBgn0250906	23A3-23B1	2L	2753068	2746880	-1	Phosphoglycerate kinase	Pgk	0	0	0	0	0		X		1.05368	1.02038	1.04154	1.0487		FBgn0250906	9673.74	-0.0754387	0.0468028	-1.61184	0.106996	0.369021		FBgn0250906	9673.74	-0.0291039	0.0469562	-0.61981	0.535383	0.966051		FBgn0250906	9673.74	-0.0587133	0.0474766	-1.23668	0.216207	0.795409		FBgn0250906	9673.74	-0.0685968	0.0467032
411	FBgn0031453	23A3-23A3	2L	2757975	2752445	1	Bacchus	Bacc	0	0	0	0	0		X		1.03695	1.00969	1.04461	1.04894		FBgn0031453	16387.3	-0.0523431	0.0429354	-1.21911	0.222801	0.557291		FBgn0031453	16387.3	0.013911	0.0426668	0.326039	0.744395	0.994716		FBgn0031453	16387.3	0.0629709	0.0429902	1.46477	0.142983	0.702474		FBgn0031453	16387.3	-0.0689254	0.0429751
412	FBgn0265997	23A3-23A3	2L	2758176	2757940	-1	-	CR44772	0	0	0	0	0		X		1.02088	1.18469	1.1806	1.28274		FBgn0265997	43.0985	-0.0298174	0.378324	-0.0788145	0.93718	0.98565		FBgn0265997	43.0985	-0.244509	0.375464	-0.651218	0.514906	0.965561		FBgn0265997	43.0985	-0.239519	0.378184	-0.633341	0.526511	0.956816		FBgn0265997	43.0985	-0.359225	0.373319
413	FBgn0031454	23A3-23A3	2L	2759677	2758427	-1	-	CG9960	0	0	0	0	0		X		1.06017	1.03414	1.11957	1.08692		FBgn0031454	569.619	-0.0842939	0.119548	-0.705107	0.480744	0.793221		FBgn0031454	569.619	-0.0484275	0.117641	-0.411656	0.680592	0.985489		FBgn0031454	569.619	-0.162941	0.122502	-1.33011	0.183482	0.758427		FBgn0031454	569.619	-0.120245	0.118496
414	FBgn0031455	23A3-23A3	2L	2759677	2758427	-1	Snapin ortholog (H. sapiens)	Snapin	0	0	0	0	0		X		1.06017	1.03414	1.11957	1.08692		FBgn0031455	569.619	-0.0842939	0.119548	-0.705107	0.480744	0.793221		FBgn0031455	569.619	-0.0484275	0.117641	-0.411656	0.680592	0.985489		FBgn0031455	569.619	-0.162941	0.122502	-1.33011	0.183482	0.758427		FBgn0031455	569.619	-0.120245	0.118496
415	FBgn0031456	23A3-23A5	2L	2763889	2759924	1	Transportin-Serine/Arginine rich	Trn-SR	0	0	0	0	0		X		1.07956	1.00628	1.01425	1.03898		FBgn0031456	511.493	0.110444	0.133824	0.825296	0.409204	0.74336		FBgn0031456	511.493	-0.00903645	0.133511	-0.067683	0.946038	0.999754		FBgn0031456	511.493	-0.0204178	0.135251	-0.150962	0.880006	0.997515		FBgn0031456	511.493	0.0551643	0.133214
416	FBgn0031457	23A5-23A5	2L	2765665	2763416	-1	-	CG3077	0	0	0	0	0		X		1.01617	1.00903	1.15736	1.01231		FBgn0031457	505.067	-0.0231365	0.12463	-0.18564	0.852727	0.965627		FBgn0031457	505.067	-0.0129728	0.121762	-0.106543	0.915152	0.999754		FBgn0031457	505.067	-0.210837	0.124206	-1.69747	0.0896076	0.590028		FBgn0031457	505.067	-0.0176445	0.121312
417	FBgn0031458	23A5-23A5	2L	2767281	2766233	1	anterior pharynx defective 1	aph-1	0	0	0	0	0		X		1.1576	1.00751	1.05358	1.0223		FBgn0031458	334.354	-0.211137	0.165519	-1.2756	0.202097	0.527996		FBgn0031458	334.354	0.0107976	0.161791	0.066738	0.94679	0.999754		FBgn0031458	334.354	0.0753006	0.167207	0.450345	0.652462	0.976218		FBgn0031458	334.354	-0.0318146	0.164268
418	FBgn0026324	23A5-23A5	2L	2767845	2767286	-1	TBP-associated factor 10b	Taf10b	0	0	0	0	0		X		1.06233	1.05097	1.04337	1.05945		FBgn0026324	507.754	-0.0872309	0.146535	-0.595292	0.551648	0.839274		FBgn0026324	507.754	0.071719	0.144572	0.496079	0.619839	0.977269		FBgn0026324	507.754	-0.0612521	0.146318	-0.418623	0.675492	0.979463		FBgn0026324	507.754	0.0833088	0.144676
419	FBgn0028398	23A5-23A5	2L	2768612	2767890	1	TBP-associated factor 10	Taf10	0	0	0	0	0		X		1.01646	1.08218	1.13569	1.06258		FBgn0028398	571.814	0.0235514	0.116183	0.202709	0.839363	0.961032		FBgn0028398	571.814	0.11394	0.113728	1.00186	0.31641	0.897574		FBgn0028398	571.814	0.18357	0.117969	1.55609	0.119687	0.66044		FBgn0028398	571.814	0.0875652	0.113749
420	FBgn0019830	23A5-23A5	2L	2770069	2768590	-1	congested-like trachea	colt	0	0	1	1	2		X		1.10163	1.14831	1.17323	1.20405		FBgn0019830	4277.16	-0.13964	0.0701698	-1.99003	0.0465877	0.214846		FBgn0019830	4277.16	-0.199512	0.0709423	-2.81231	0.00491873	0.104138		FBgn0019830	4277.16	-0.230487	0.0708884	-3.25141	0.00114833	0.0347323		FBgn0019830	4277.16	-0.267893	0.069878
421	FBgn0031459	23A5-23A5	2L	2770904	2770135	1	-	CG2862	1	0	0	1	2		X		1.20743	1.10188	1.13778	1.19348		FBgn0031459	2107.36	-0.271945	0.0732373	-3.7132	0.000204653	0.00342572		FBgn0031459	2107.36	-0.139963	0.0722434	-1.93738	0.0526989	0.456514		FBgn0031459	2107.36	-0.186226	0.0734114	-2.53674	0.0111889	0.179966		FBgn0031459	2107.36	-0.255176	0.0723575
422	FBgn0031460	23A5-23A5	2L	2771776	2770884	-1	-	CG15399	0	0	0	0	0		X		1.16966	1.15931	1.40641	1.02195		FBgn0031460	26.4872	0.226087	0.487682	0.463595	0.642938	0.887166		FBgn0031460	26.4872	-0.213261	0.487854	-0.437142	0.662009	0.982574		FBgn0031460	26.4872	-0.492018	0.497901	-0.988185	0.323062	0.886246		FBgn0031460	26.4872	0.0313263	0.480797
423	FBgn0004242	23A5-23B1	2L	2799979	2772327	-1	Synaptotagmin 1	Syt1	1	0	0	1	2		CIR GL		1.12423	1.06258	1.06138	1.1435		FBgn0004242	31588.1	0.168936	0.0471254	3.58481	0.000337329	0.00508972		FBgn0004242	31588.1	0.0875708	0.0471791	1.85614	0.063434	0.504981		FBgn0004242	31588.1	0.0859479	0.047182	1.82162	0.0685119	0.522557		FBgn0004242	31588.1	0.193454	0.0471165
424	FBgn0264369	23B1-23B1	2L	2798321	2797832	1	-	CR43821	0	0	0	0	0		X		1.15876	1.09801	1.02192	1.21713		FBgn0264369	742.608	0.212578	0.124779	1.70364	0.0884482	0.32529		FBgn0264369	742.608	0.134891	0.124467	1.08375	0.278478	0.87136		FBgn0264369	742.608	-0.0312828	0.125206	-0.249851	0.802703	0.990986		FBgn0264369	742.608	0.283486	0.123335
425	FBgn0031461	23B1-23B2	2L	2812376	2805261	1	dawdle	daw	0	0	0	0	0		X		1.17644	1.0694	1.07085	1.03656		FBgn0031461	1036.11	0.234432	0.0972681	2.41016	0.0159453	0.102188		FBgn0031461	1036.11	0.0968035	0.0959329	1.00907	0.312939	0.894332		FBgn0031461	1036.11	-0.0987569	0.0990211	-0.997331	0.318604	0.88314		FBgn0031461	1036.11	-0.0517995	0.0965455
426	FBgn0031462	23B2-23B2	2L	2814429	2812437	1	-	CG2964	0	0	0	0	0		X		1.04124	2.41307	1.26394	1.02214		FBgn0031462	7.70997	-0.0583052	0.662003	-0.088074	0.929818	0.984597		FBgn0031462	7.70997	-1.27087	0.656897	-1.93465	0.0530328	0.458457		FBgn0031462	7.70997	0.33793	0.656271	0.514924	0.606606	0.969161		FBgn0031462	7.70997	0.0315866	0.656586
427	FBgn0031463	23B2-23B2	2L	2815760	2814336	-1	-	CG15400	0	0	0	0	0		X		1.15674	1.01651	1.04941	1.1021		FBgn0031463	147.112	-0.210071	0.240421	-0.873761	0.382249	0.724049		FBgn0031463	147.112	-0.0236292	0.233901	-0.101022	0.919533	0.999754		FBgn0031463	147.112	-0.0695782	0.23466	-0.296507	0.766843	0.989086		FBgn0031463	147.112	0.140261	0.235371
428	FBgn0031464	23B2-23B3	2L	2830248	2815970	-1	Dual oxidase	Duox	0	0	0	0	0		X		1.04445	1.08686	1.16985	1.07156		FBgn0031464	498.197	0.0627494	0.132362	0.474073	0.635448	0.884787		FBgn0031464	498.197	-0.120166	0.131525	-0.913635	0.360908	0.917437		FBgn0031464	498.197	-0.226326	0.138239	-1.63722	0.101585	0.615075		FBgn0031464	498.197	0.0997193	0.139187
429	FBgn0031465	23B2-23B2	2L	2825506	2823546	-1	-	CG3123	0	0	0	0	0		X		1.64079	1.3727	1.34262	1.16093		FBgn0031465	6.39824	0.714387	0.668779	1.0682	0.285432	0.634506		FBgn0031465	6.39824	0.457021	0.669464	0.682666	0.494818	0.957804		FBgn0031465	6.39824	0.425055	0.672453	0.632096	0.527324	0.956881		FBgn0031465	6.39824	0.215283	0.671305
430	FBgn0031466	23B3-23B3	2L	2837833	2834887	-1	-	CG3119	0	0	0	0	0		X		1.1736	1.21259	1.32296	1.63496		FBgn0031466	17.8704	-0.230939	0.502708	-0.45939	0.645954	0.889149		FBgn0031466	17.8704	-0.278095	0.51602	-0.538923	0.58994	0.97464		FBgn0031466	17.8704	0.403772	0.522776	0.772362	0.4399	0.933811		FBgn0031466	17.8704	-0.709255	0.529344
431	FBgn0031467	23B3-23B3	2L	2839547	2838411	1	Cuticular protein 23B	Cpr23B							X		1.48034	1.37136	1.12087	1.04955		FBgn0031467	1.22729	-0.565927	0.538629	-1.05068	0.293406	NA		FBgn0031467	1.22729	0.455607	0.535236	0.851227	0.394643	0.934901		FBgn0031467	1.22729	0.164615	0.52533	0.313355	0.754011	NA		FBgn0031467	1.22729	0.0697748	0.544836
432	FBgn0031468	23B4-23B4	2L	2842638	2840124	1	-	CG2975	0	0	0	0	0		X		1.69035	1.07871	1.60459	1.12617		FBgn0031468	5.85667	0.75732	0.671406	1.12796	0.259336	0.604872		FBgn0031468	5.85667	-0.109302	0.668282	-0.163557	0.87008	0.999754		FBgn0031468	5.85667	0.682205	0.669826	1.01848	0.30845	0.876138		FBgn0031468	5.85667	0.171425	0.668313
433	FBgn0031469	23B4-23B4	2L	2844513	2842589	-1	-	CG18558							X		1.09062	1.00162	1.20169	1.00015		FBgn0031469	0.324069	-0.125148	0.308351	-0.405862	0.684844	NA		FBgn0031469	0.324069	0.00234144	0.306387	0.00764209	0.993903	NA		FBgn0031469	0.324069	0.265066	0.305261	0.868326	0.385216	NA		FBgn0031469	0.324069	-0.000217924	0.306573
434	FBgn0031470	23B4-23B4	2L	2845734	2844601	-1	-	CG18557	0	0	0	0	0		X		1.6834	1.5218	3.10466	3.00418		FBgn0031470	6.65484	0.751378	0.661169	1.13644	0.255773	0.601038		FBgn0031470	6.65484	0.605783	0.666819	0.908467	0.363631	0.917893		FBgn0031470	6.65484	1.63443	0.661629	2.47032	0.0134993	0.20415		FBgn0031470	6.65484	1.58697	0.665188
435	FBgn0031471	23B4-23B5	2L	2847212	2845926	-1	-	CG3117	1	1	1	1	4		X		6.45061	3.70363	7.20494	6.79406		FBgn0031471	51.1483	2.68944	0.458093	5.87095	4.33317e-09	3.98682e-07		FBgn0031471	51.1483	1.88894	0.460677	4.10036	4.12504e-05	0.00273751		FBgn0031471	51.1483	2.84899	0.458859	6.20886	5.33716e-10	1.17035e-07		FBgn0031471	51.1483	2.76427	0.460213
436	FBgn0031472	23B5-23B5	2L	2848997	2847632	1	-	CG2983	0	0	0	0	0		X		1.88358	1.26397	1.00178	1.2185		FBgn0031472	14.0148	-0.913479	0.567985	-1.60828	0.107774	0.37051		FBgn0031472	14.0148	-0.337958	0.55366	-0.610407	0.541592	0.967015		FBgn0031472	14.0148	0.002566	0.575881	0.00445579	0.996445	0.999982		FBgn0031472	14.0148	0.285105	0.558189
437	FBgn0031473	23B5-23B5	2L	2855778	2848989	-1	-	CG3104	0	0	0	0	0		X		1.13767	1.06941	1.06224	1.08233		FBgn0031473	1069.7	0.186081	0.107005	1.73899	0.0820361	0.310144		FBgn0031473	1069.7	0.0968173	0.106397	0.909963	0.362842	0.917583		FBgn0031473	1069.7	0.0871107	0.107846	0.807729	0.419247	0.925291		FBgn0031473	1069.7	-0.114146	0.106731
438	FBgn0015521	23B5-23B6	2L	2857029	2856070	1	Ribosomal protein S21	RpS21	1	0	0	0	1		X		1.1542	1.02691	1.07246	1.00618		FBgn0015521	10187.7	-0.20689	0.0527275	-3.92376	8.71769e-05	0.00168675		FBgn0015521	10187.7	-0.0383119	0.0525297	-0.729337	0.465796	0.951253		FBgn0015521	10187.7	-0.100918	0.0529153	-1.90717	0.0564989	0.477586		FBgn0015521	10187.7	-0.00888286	0.0527051
439	FBgn0031474	23B6-23B7	2L	2868548	2857164	1	-	CG2991	0	0	0	0	0		X		1.03947	1.01575	1.02462	1.01885		FBgn0031474	3492.83	0.0558446	0.059355	0.940857	0.346778	0.693173		FBgn0031474	3492.83	-0.0225421	0.0593315	-0.379934	0.703994	0.988856		FBgn0031474	3492.83	-0.0350824	0.0600266	-0.584447	0.55892	0.962267		FBgn0031474	3492.83	-0.026947	0.0594127
440	FBgn0051694	23B7-23B8	2L	2874489	2868627	-1	-	CG31694	0	0	0	0	0		X		1.01746	1.03291	1.04219	1.00141		FBgn0051694	2945.53	-0.0249761	0.0630679	-0.396019	0.692091	0.910566		FBgn0051694	2945.53	-0.046718	0.0624589	-0.747979	0.454473	0.950327		FBgn0051694	2945.53	0.0596214	0.06349	0.939067	0.347696	0.894406		FBgn0051694	2945.53	-0.00203364	0.062681
441	FBgn0031476	23B7-23B8	2L	2870649	2869652	1	-	CG8813	0	0	0	0	0		X		1.04096	1.20476	1.24981	1.00441		FBgn0031476	162.505	0.0579205	0.206922	0.279915	0.779543	0.939787		FBgn0031476	162.505	-0.268743	0.204629	-1.31332	0.189076	0.785645		FBgn0031476	162.505	0.321713	0.21524	1.49467	0.135	0.69084		FBgn0031476	162.505	-0.00634415	0.209043
442	FBgn0031478	23B8-23C1	2L	2877168	2874890	1	-	CG8814	0	0	0	0	0		X		1.07348	1.01487	1.11785	1.05191		FBgn0031478	2081.66	-0.102301	0.0721879	-1.41715	0.156438	0.460356		FBgn0031478	2081.66	0.0212936	0.0725046	0.293686	0.768998	0.997067		FBgn0031478	2081.66	-0.160729	0.0732804	-2.19334	0.0282825	0.325558		FBgn0031478	2081.66	-0.073017	0.0720511
443	FBgn0031479	23C1-23C1	2L	2878232	2877091	-1	Peroxiredoxin 6005	Prx6005	0	0	0	0	0		X		1.04026	1.06271	1.07243	1.11352		FBgn0031479	233.112	-0.0569451	0.17685	-0.321997	0.747455	0.928864		FBgn0031479	233.112	-0.0877477	0.175251	-0.500698	0.616584	0.9772		FBgn0031479	233.112	0.100885	0.176222	0.572484	0.566994	0.964042		FBgn0031479	233.112	0.155129	0.1745
444	FBgn0051950	23C1-23C1	2L	2879001	2878344	1	-	CG31950	0	0	0	0	0		X		1.03337	1.0347	1.07804	1.15231		FBgn0051950	87.8302	0.0473587	0.277407	0.170719	0.864445	0.968791		FBgn0051950	87.8302	-0.0492145	0.269853	-0.182375	0.855288	0.999754		FBgn0051950	87.8302	-0.108408	0.280567	-0.386391	0.699207	0.982597		FBgn0051950	87.8302	0.204529	0.275592
445	FBgn0028970	23C1-23C1	2L	2880708	2879112	1	beta subunit of type II geranylgeranyl transferase	betaggt-II	0	0	0	0	0		X		1.01852	1.08913	1.13305	1.08905		FBgn0028970	1059.17	-0.0264703	0.0867562	-0.305111	0.760282	0.933541		FBgn0028970	1059.17	-0.123171	0.0859575	-1.43293	0.151877	0.734367		FBgn0028970	1059.17	-0.180217	0.0895333	-2.01285	0.0441302	0.419216		FBgn0028970	1059.17	-0.123076	0.086883
446	FBgn0024947	23C1-23C1	2L	2885850	2880704	-1	NTPase	NTPase	0	0	0	0	0		X		1.03036	1.06309	1.022	1.03028		FBgn0024947	3077.91	-0.0431459	0.0645916	-0.66798	0.504146	0.808281		FBgn0024947	3077.91	0.0882689	0.064062	1.37787	0.168245	0.759273		FBgn0024947	3077.91	0.0313963	0.0645592	0.486318	0.626742	0.971656		FBgn0024947	3077.91	-0.0430376	0.0639764
447	FBgn0041111	23C1-23C3	2L	2954406	2885929	1	lilliputian	lilli	1	0	0	0	1		X		1.1877	1.03558	1.03663	1.00235		FBgn0041111	4659.29	0.248173	0.0486112	5.10527	3.30322e-07	1.68451e-05		FBgn0041111	4659.29	0.0504331	0.0486651	1.03633	0.300048	0.887196		FBgn0041111	4659.29	0.0518996	0.0489724	1.05977	0.289248	0.863383		FBgn0041111	4659.29	0.00338834	0.0483302
448	FBgn0010263	23C3-23C3	2L	2968434	2954762	1	RNA-binding protein 9	Rbp9	1	0	0	1	2		X		1.1191	1.0679	1.04283	1.096		FBgn0010263	26084.1	0.162337	0.0358831	4.52406	6.06638e-06	0.000190037		FBgn0010263	26084.1	0.0947811	0.0358787	2.64171	0.00824885	0.148149		FBgn0010263	26084.1	0.0605007	0.0359503	1.6829	0.0923942	0.595898		FBgn0010263	26084.1	0.132252	0.0358341
449	FBgn0024920	23C3-23C3	2L	2969638	2968293	-1	Ts	Ts	0	0	0	0	0		X		1.02168	1.04839	1.13049	1.4724		FBgn0024920	77.5292	-0.03095	0.325049	-0.0952163	0.924143	0.982788		FBgn0024920	77.5292	0.0681802	0.322121	0.21166	0.832372	0.999754		FBgn0024920	77.5292	-0.176953	0.319408	-0.554003	0.579576	0.966745		FBgn0024920	77.5292	-0.558169	0.317721
450	FBgn0004584	23C3-23C4	2L	2972508	2969773	-1	Recombination repair protein 1	Rrp1	0	0	0	0	0		X		1.01434	1.06483	1.06784	1.09392		FBgn0004584	297.097	-0.0205359	0.167299	-0.122749	0.902306	0.975323		FBgn0004584	297.097	0.090625	0.166683	0.543697	0.58665	0.974392		FBgn0004584	297.097	-0.0947009	0.165237	-0.573122	0.566562	0.964042		FBgn0004584	297.097	-0.129507	0.16624
451	FBgn0260639	23C1-23C4	2L	2974858	2972891	1	gamma-Tubulin at 23C	gammaTub23C	0	0	0	0	0		X		1.00847	1.0031	1.01919	1.11302		FBgn0260639	596.024	0.0121749	0.119618	0.101782	0.91893	0.981993		FBgn0260639	596.024	-0.00446707	0.117244	-0.0381006	0.969607	0.999754		FBgn0260639	596.024	0.0274258	0.119165	0.230149	0.817976	0.992427		FBgn0260639	596.024	-0.154477	0.117427
452	FBgn0031483	23C4-23C4	2L	2976862	2974859	-1	-	CG9641	0	0	0	0	0		X		1.06375	1.10304	1.13068	1.22218		FBgn0031483	877.141	0.0891572	0.105542	0.844756	0.398247	0.735827		FBgn0031483	877.141	0.141485	0.103329	1.36926	0.170918	0.762227		FBgn0031483	877.141	0.177193	0.104548	1.69484	0.0901049	0.590317		FBgn0031483	877.141	0.289458	0.104552
453	FBgn0031484	23C4-23C4	2L	2978500	2977122	1	-	CG3165	0	0	0	0	0		X		1.06187	1.18866	1.02275	1.16848		FBgn0031484	404.513	0.086612	0.149477	0.579434	0.562296	0.846167		FBgn0031484	404.513	0.249336	0.144393	1.72678	0.0842068	0.57441		FBgn0031484	404.513	-0.0324604	0.145651	-0.222864	0.823641	0.992427		FBgn0031484	404.513	0.22463	0.144907
454	FBgn0031485	23C4-23C4	2L	2979288	2978411	-1	-	CG9643	0	0	0	0	0		X		1.00723	1.05455	1.05253	1.08831		FBgn0031485	294.309	-0.0103899	0.164301	-0.0632367	0.949578	0.987803		FBgn0031485	294.309	-0.0766329	0.16107	-0.475774	0.634235	0.97844		FBgn0031485	294.309	-0.0738569	0.166055	-0.444774	0.656483	0.976218		FBgn0031485	294.309	-0.122088	0.164949
455	FBgn0250786	23C4-23C4	2L	2987723	2979562	-1	Chromodomain-helicase-DNA-binding protein 1	Chd1	1	0	0	0	1		X		1.12156	1.01873	1.00193	1.02527		FBgn0250786	5004.71	0.165505	0.0528312	3.13271	0.00173198	0.0188328		FBgn0250786	5004.71	0.0267688	0.0527224	0.50773	0.611642	0.976719		FBgn0250786	5004.71	-0.00278639	0.053209	-0.052367	0.958236	0.998956		FBgn0250786	5004.71	0.0359986	0.0525872
456	FBgn0025109	23C4-23C4	2L	2990075	2988116	1	Bem46	Bem46	0	0	0	0	0		X		1.01278	1.01599	1.10426	1.12497		FBgn0025109	501.794	0.018318	0.122755	0.149224	0.881377	0.973213		FBgn0025109	501.794	-0.0228797	0.121803	-0.187842	0.851001	0.999754		FBgn0025109	501.794	-0.143086	0.122744	-1.16572	0.243728	0.827855		FBgn0025109	501.794	-0.169887	0.120703
457	FBgn0002989	23C4-23C4	2L	2992759	2989594	-1	okra	okr	0	0	0	0	0		X		1.04353	1.01425	1.08248	1.17812		FBgn0002989	273.574	0.0614684	0.17087	0.359738	0.719043	0.919092		FBgn0002989	273.574	-0.0204074	0.168737	-0.120942	0.903737	0.999754		FBgn0002989	273.574	0.114338	0.168647	0.677971	0.49779	0.952982		FBgn0002989	273.574	-0.236483	0.169849
458	FBgn0025681	23C4-23C4	2L	2998726	2992870	1	-	CG3558	0	0	0	0	0		X		1.01909	1.08673	1.0545	1.01828		FBgn0025681	2809.11	0.0272876	0.058287	0.46816	0.63967	0.885708		FBgn0025681	2809.11	0.11999	0.0586016	2.04756	0.0406034	0.396366		FBgn0025681	2809.11	0.0765626	0.0599476	1.27716	0.201546	0.779047		FBgn0025681	2809.11	-0.0261316	0.0581834
459	FBgn0031488	23C4-23C4	2L	3016069	2999286	1	-	CG17265	0	0	0	0	0		X		1.2745	1.1743	1.17088	1.26787		FBgn0031488	299.769	-0.349935	0.176675	-1.98067	0.0476285	0.218376		FBgn0031488	299.769	-0.231796	0.171537	-1.35129	0.176603	0.766808		FBgn0031488	299.769	-0.227599	0.175513	-1.29676	0.194713	0.776113		FBgn0031488	299.769	-0.342406	0.174339
460	FBgn0031489	23C4-23C4	2L	3018308	3016441	-1	-	CG17224	1	0	0	0	1		X		1.19737	1.11397	1.0168	1.04737		FBgn0031489	2268.98	-0.259875	0.0728171	-3.56887	0.000358526	0.00534216		FBgn0031489	2268.98	-0.155712	0.0715986	-2.17479	0.0296455	0.330863		FBgn0031489	2268.98	-0.0240424	0.0732124	-0.328393	0.742615	0.985753		FBgn0031489	2268.98	-0.066765	0.0720937
461	FBgn0031490	23C4-23C4	2L	3021506	3018508	1	-	CG17264	0	0	0	0	0		X		1.10443	1.01634	1.23704	1.05835		FBgn0031490	273.893	0.143299	0.161982	0.884665	0.376337	0.718959		FBgn0031490	273.893	0.0233791	0.158775	0.147246	0.882938	0.999754		FBgn0031490	273.893	0.306887	0.163754	1.87408	0.0609201	0.493854		FBgn0031490	273.893	-0.0818117	0.15865
462	FBgn0031491	23C4-23C4	2L	3023141	3021309	-1	alpha4GT1	alpha4GT1	0	0	0	0	0		X		1.14591	1.06182	1.0673	1.0359		FBgn0031491	820.185	-0.196496	0.118312	-1.66083	0.0967485	0.346184		FBgn0031491	820.185	-0.0865338	0.11718	-0.738469	0.460229	0.950327		FBgn0031491	820.185	-0.0939638	0.118261	-0.794545	0.426878	0.92791		FBgn0031491	820.185	-0.0508841	0.117785
463	FBgn0031492	23C4-23C4	2L	3026439	3023226	1	-	CG3542	0	0	0	0	0		X		1.0295	1.06997	1.02286	1.0811		FBgn0031492	711.477	-0.0419449	0.106215	-0.394906	0.692912	0.910845		FBgn0031492	711.477	0.0975728	0.103823	0.939798	0.347321	0.911068		FBgn0031492	711.477	0.0326062	0.106624	0.305805	0.759753	0.989086		FBgn0031492	711.477	0.1125	0.105084
464	FBgn0031493	23C4-23C4	2L	3029168	3026252	-1	-	CG3605	0	0	0	0	0		X		1.07046	1.10798	1.05236	1.11416		FBgn0031493	1526.93	0.098225	0.0738379	1.33028	0.183427	0.502642		FBgn0031493	1526.93	0.147926	0.0723495	2.0446	0.040894	0.397628		FBgn0031493	1526.93	0.0736294	0.0742114	0.992157	0.321121	0.885184		FBgn0031493	1526.93	0.155961	0.0730335
465	FBgn0031494	23C4-23C5	2L	3030616	3029253	1	-	CG17219	0	0	0	0	0		X		1.02597	1.24274	1.02561	1.06403		FBgn0031494	57.8926	-0.0369854	0.353903	-0.104507	0.916767	0.980932		FBgn0031494	57.8926	0.313529	0.334973	0.935983	0.349282	0.911914		FBgn0031494	57.8926	-0.0364793	0.343112	-0.106319	0.915329	0.998826		FBgn0031494	57.8926	-0.0895395	0.340647
466	FBgn0264996	23C4-23C5	2L	3030903	3030412	-1	-	CR44147	0	0	0	0	0		X		1.0755	1.00672	1.0386	1.04805		FBgn0264996	214.811	0.105004	0.194081	0.541029	0.588487	0.859539		FBgn0264996	214.811	-0.00965841	0.188274	-0.0512997	0.959087	0.999754		FBgn0264996	214.811	-0.05464	0.194039	-0.281593	0.778256	0.989086		FBgn0264996	214.811	-0.0677009	0.188444
467	FBgn0031495	23C5-23C5	2L	3032300	3030539	1	beta4GalNAcTB pilot	GABPI	0	0	0	0	0		X		1.00053	1.05758	1.03256	1.03829		FBgn0031495	1242.59	0.000768781	0.0861361	0.00892518	0.992879	0.998342		FBgn0031495	1242.59	0.0807721	0.0848942	0.951445	0.341379	0.910609		FBgn0031495	1242.59	-0.0462285	0.0869121	-0.5319	0.594795	0.96829		FBgn0031495	1242.59	-0.0542149	0.0856071
468	FBgn0031496	23C5-23C5	2L	3035348	3032210	-1	-	CG17258	0	0	0	0	0		X		1.21548	1.03703	1.26661	1.40008		FBgn0031496	50.9003	-0.281524	0.361176	-0.779463	0.435707	0.76211		FBgn0031496	50.9003	0.0524507	0.355577	0.147509	0.88273	0.999754		FBgn0031496	50.9003	-0.340968	0.355961	-0.957879	0.338124	0.894068		FBgn0031496	50.9003	-0.48551	0.362755
469	FBgn0031497	23C5-23C5	2L	3037403	3035493	-1	-	CG17259	1	0	0	0	1		X		1.18771	1.08685	1.08592	1.12064		FBgn0031497	1331.79	-0.248185	0.0779008	-3.18592	0.00144296	0.016434		FBgn0031497	1331.79	-0.120149	0.0751536	-1.59871	0.109886	0.642193		FBgn0031497	1331.79	-0.118918	0.078482	-1.51523	0.129714	0.680501		FBgn0031497	1331.79	-0.164328	0.0774481
470	FBgn0031498	23C5-23C5	2L	3038793	3037230	1	-	CG17260	0	0	0	0	0		X		1.33455	1.04463	1.25752	1.05409		FBgn0031498	273.983	-0.416352	0.173479	-2.40001	0.0163945	0.104406		FBgn0031498	273.983	-0.0629917	0.169356	-0.371949	0.709931	0.990628		FBgn0031498	273.983	-0.330579	0.173802	-1.90204	0.0571657	0.480018		FBgn0031498	273.983	0.076003	0.170588
471	FBgn0243513	23C5-23C5	2L	3039812	3038826	-1	cornichon related	cnir	0	0	0	0	0		X		1.01243	1.00946	1.22072	1.2751		FBgn0243513	134.303	0.0178275	0.259138	0.0687954	0.945152	0.987706		FBgn0243513	134.303	-0.013588	0.256227	-0.0530314	0.957707	0.999754		FBgn0243513	134.303	0.287735	0.254331	1.13134	0.257912	0.84056		FBgn0243513	134.303	0.350613	0.254364
472	FBgn0031500	23C5-23C5	2L	3041890	3039976	1	-	CG17221	0	0	0	0	0		X		1.067	1.04625	1.0177	1.02133		FBgn0031500	609.37	-0.0935583	0.128387	-0.728723	0.466171	0.784376		FBgn0031500	609.37	-0.0652343	0.129674	-0.503065	0.614919	0.977153		FBgn0031500	609.37	-0.0253095	0.132036	-0.191685	0.847989	0.995487		FBgn0031500	609.37	0.0304453	0.126536
473	FBgn0031501	23C5-23C5	2L	3043593	3042551	1	-	CG17261	0	0	0	0	0		X		1.04907	1.40123	1.23984	1.04085		FBgn0031501	30.9563	0.0691156	0.460317	0.150148	0.880648	0.972854		FBgn0031501	30.9563	-0.486698	0.464377	-1.04807	0.294608	0.881312		FBgn0031501	30.9563	-0.310151	0.479278	-0.64712	0.517554	0.956083		FBgn0031501	30.9563	0.0577608	0.462589
474	FBgn0042627	23C5-23C5	2L	3056143	3043947	1	v(2)k05816	v(2)k05816	0	0	0	0	0		X		1.29701	1.07314	1.29311	1.25888		FBgn0042627	355.605	-0.375187	0.215876	-1.73797	0.0822158	0.310569		FBgn0042627	355.605	-0.101833	0.215329	-0.472919	0.636271	0.97859		FBgn0042627	355.605	-0.370844	0.219855	-1.68677	0.0916478	0.594509		FBgn0042627	355.605	0.332143	0.216084
475	FBgn0263847	23C5-23C5	2L	3046904	3046746	1	-	CR43708							X		1.60309	1.0149	1.45691	1.74756		FBgn0263847	3.03925	-0.680853	0.647166	-1.05205	0.292775	NA		FBgn0263847	3.03925	-0.0213328	0.650831	-0.0327777	0.973852	0.999754		FBgn0263847	3.03925	-0.542913	0.642216	-0.845374	0.397902	NA		FBgn0263847	3.03925	0.80534	0.652171
476	FBgn0003934	23C5-23C5	2L	3048831	3048701	1	small nuclear RNA U5 at 23DE	snRNA:U5:23D							X		1.34454	1.23696	1.25153	1.00455		FBgn0003934	2.93358	-0.427116	0.625621	-0.682707	0.494792	NA		FBgn0003934	2.93358	-0.306801	0.631936	-0.485493	0.627327	0.977482		FBgn0003934	2.93358	-0.323688	0.621905	-0.520478	0.60273	NA		FBgn0003934	2.93358	-0.0065543	0.625534
477	FBgn0027571	23C5-23D1	2L	3068177	3056598	1	-	CG3523	0	0	0	0	0		X		1.1185	1.00244	1.06137	1.09288		FBgn0027571	104475	-0.161563	0.104963	-1.53924	0.123745	0.401918		FBgn0027571	104475	0.00351379	0.104956	0.0334788	0.973293	0.999754		FBgn0027571	104475	-0.085925	0.105019	-0.818185	0.413251	0.925291		FBgn0027571	104475	-0.12814	0.104979
478	FBgn0015600	23D1-23D2	2L	3144786	3068345	-1	toucan	toc	1	0	0	0	1		X		1.16067	1.05125	1.00207	1.03123		FBgn0015600	8235.09	0.214959	0.0523542	4.10586	4.02822e-05	0.000906393		FBgn0015600	8235.09	0.0721001	0.052332	1.37774	0.168283	0.759273		FBgn0015600	8235.09	0.00297776	0.0523579	0.0568732	0.954646	0.998826		FBgn0015600	8235.09	0.0443725	0.0523514
479	FBgn0005779	23D1-23D1	2L	3110998	3109672	1	Protein phosphatase D6	PpD6	0	0	0	0	0		X		1.31355	1.18694	1.0674	1.16453		FBgn0005779	58.8032	0.393476	0.351572	1.11919	0.263058	0.608294		FBgn0005779	58.8032	0.24725	0.344671	0.717351	0.473157	0.953293		FBgn0005779	58.8032	0.0941042	0.348486	0.270038	0.787131	0.989086		FBgn0005779	58.8032	-0.219752	0.345262
480	FBgn0031504	23D2-23D2	2L	3129489	3128635	1	-	CG15403	0	0	0	0	0		X		1.1798	1.2721	1.21897	1.26018		FBgn0031504	36.4227	0.238537	0.529412	0.450571	0.652299	0.893612		FBgn0031504	36.4227	0.347211	0.529469	0.655773	0.51197	0.964247		FBgn0031504	36.4227	0.285659	0.527478	0.541556	0.588125	0.967725		FBgn0031504	36.4227	0.333634	0.538868
481	FBgn0031505	23D2-23D3	2L	3145848	3144953	-1	-	CG12400	0	0	0	0	0		X		1.07544	1.05028	1.05983	1.01203		FBgn0031505	2495.25	-0.104927	0.0645667	-1.62509	0.104143	0.362971		FBgn0031505	2495.25	0.070776	0.0635826	1.11313	0.265651	0.863039		FBgn0031505	2495.25	0.0838379	0.0639781	1.31042	0.190055	0.769806		FBgn0031505	2495.25	0.017245	0.0629834
482	FBgn0011648	23D3-23D3	2L	3159643	3146056	-1	Mothers against dpp	Mad	0	0	0	0	0		X		1.08972	1.00654	1.05765	1.02111		FBgn0011648	1654.59	0.123963	0.0753198	1.64582	0.0998011	0.353526		FBgn0011648	1654.59	-0.00940412	0.0743684	-0.126453	0.899373	0.999754		FBgn0011648	1654.59	0.0808638	0.0759878	1.06417	0.287252	0.862907		FBgn0011648	1654.59	-0.0301354	0.0751809
483	FBgn0260817	23D4-23D4	2L	3162399	3159950	1	glaikit	gkt	0	0	0	0	0		X		1.06254	1.03076	1.03092	1.04877		FBgn0260817	298.134	0.087523	0.156731	0.558428	0.576552	0.854276		FBgn0260817	298.134	0.0437105	0.151129	0.289226	0.772408	0.997067		FBgn0260817	298.134	0.0439319	0.156189	0.281275	0.7785	0.989086		FBgn0260817	298.134	-0.0687016	0.154614
484	FBgn0051953	23D4-23D4	2L	3163289	3162515	1	-	CR31953	0	0	0	0	0		X		1.04369	1.0005	1.25942	1.00648		FBgn0051953	24.6174	0.061695	0.474944	0.129899	0.896646	0.975047		FBgn0051953	24.6174	-0.000724826	0.47757	-0.00151774	0.998789	0.999754		FBgn0051953	24.6174	-0.33276	0.480585	-0.692406	0.488683	0.949413		FBgn0051953	24.6174	0.00932289	0.471702
485	FBgn0014906	23D4-23D4	2L	3169462	3163645	1	alpha/beta hydrolase2	Hydr2	0	0	0	0	0		X		1.00801	1.00247	1.09593	1.05449		FBgn0014906	2017.05	-0.0115082	0.0683919	-0.168269	0.866372	0.969458		FBgn0014906	2017.05	-0.00356288	0.065163	-0.0546764	0.956396	0.999754		FBgn0014906	2017.05	-0.132161	0.0665166	-1.98688	0.0469353	0.431898		FBgn0014906	2017.05	-0.0765508	0.0683606
486	FBgn0011985	23D4-23D4	2L	3169663	3169582	1	transfer RNA:ser7:23Eb	tRNA:S7:23Eb							X		1.28636	1.14354	1.14681	1.30543		FBgn0011985	1.08591	0.363299	0.535109	0.678926	0.497185	NA		FBgn0011985	1.08591	-0.193505	0.55098	-0.351201	0.725437	0.993106		FBgn0011985	1.08591	-0.197628	0.529429	-0.373285	0.708936	NA		FBgn0011985	1.08591	-0.384524	0.548885
487	FBgn0264744	23D4-23D4	2L	3171092	3169820	-1	-	CG44002	0	0	0	0	0		X		1.76064	1.2043	1.27747	1.20262		FBgn0264744	61.5764	0.816097	0.351239	2.32348	0.0201534	0.121021		FBgn0264744	61.5764	0.26819	0.344104	0.779386	0.435752	0.944953		FBgn0264744	61.5764	-0.353292	0.338121	-1.04487	0.296084	0.868766		FBgn0264744	61.5764	-0.266175	0.343594
488	FBgn0264745	23D4-23D4	2L	3172799	3171035	-1	-	CR44003	0	0	0	0	0		X		1.09572	1.325	1.09253	1.27186		FBgn0264745	90.8743	-0.13188	0.279153	-0.47243	0.63662	0.884968		FBgn0264745	90.8743	-0.405991	0.262767	-1.54506	0.122331	0.67602		FBgn0264745	90.8743	-0.12767	0.26866	-0.47521	0.634637	0.97362		FBgn0264745	90.8743	-0.346936	0.264406
489	FBgn0011984	23D4-23D4	2L	3173084	3173003	-1	transfer RNA:ser7:23Ea	tRNA:S7:23Ea							X		1.00004	1.00016	1.07038	1.00001		FBgn0011984	0.0652013	6.161e-05	0.123046	0.000500705	0.9996	NA		FBgn0011984	0.0652013	0.000237384	0.123728	0.0019186	0.998469	NA		FBgn0011984	0.0652013	0.0981291	0.122839	0.798844	0.424381	NA		FBgn0011984	0.0652013	-2.08247e-05	0.123785
490	FBgn0051698	23D4-23D4	2L	3173840	3173205	-1	-	CG31698							X		1.00023	1.08248	1.09853	1.09288		FBgn0051698	0.177453	0.000333731	0.236071	0.00141369	0.998872	NA		FBgn0051698	0.177453	-0.114336	0.238742	-0.478911	0.632002	NA		FBgn0051698	0.177453	0.13558	0.235867	0.574816	0.565416	NA		FBgn0051698	0.177453	-0.128139	0.23903
491	FBgn0031512	23D4-23D4	2L	3174504	3173972	1	-	CG15404							X		1.25756	1.2608	1.40434	1.47153		FBgn0031512	1.03481	-0.330627	0.511211	-0.646752	0.517792	NA		FBgn0031512	1.03481	0.334337	0.514664	0.649622	0.515936	0.966051		FBgn0031512	1.03481	-0.489888	0.522016	-0.938453	0.348012	NA		FBgn0031512	1.03481	0.557319	0.518039
492	FBgn0085422	23D5-23D5	2L	3200496	3175112	-1	-	CG34393	1	0	0	0	1		X		1.26183	1.00609	1.01948	1.09349		FBgn0085422	975.469	0.335522	0.0972526	3.45	0.000560576	0.00765658		FBgn0085422	975.469	-0.00875993	0.0973299	-0.0900024	0.928285	0.999754		FBgn0085422	975.469	0.0278302	0.0979504	0.284126	0.776314	0.989086		FBgn0085422	975.469	0.128941	0.0964158
493	FBgn0265677	23E1-23E1	2L	3268646	3268269	1	-	CR44484							X		1.23578	1.00317	1.49438	1.11818		FBgn0265677	0.462045	0.305418	0.375019	0.814407	0.415412	NA		FBgn0265677	0.462045	0.00457323	0.373584	0.0122415	0.990233	NA		FBgn0265677	0.462045	-0.579546	0.376476	-1.5394	0.123707	NA		FBgn0265677	0.462045	-0.161155	0.376204
494	FBgn0031513	23E1-23E1	2L	3271806	3269437	1	-	CG3347							X		1.1912	1.38104	1.01459	1.23807		FBgn0031513	2.10078	0.252421	0.640485	0.394108	0.693501	NA		FBgn0031513	2.10078	-0.465758	0.632016	-0.736941	0.461158	0.950327		FBgn0031513	2.10078	-0.0209005	0.64246	-0.032532	0.974048	NA		FBgn0031513	2.10078	-0.308095	0.647084
495	FBgn0031514	23E1-23E1	2L	3280534	3275800	-1	-	CG3332							X		1.14611	1.10715	1.08338	1.70285		FBgn0031514	2.50446	-0.196747	0.630309	-0.312144	0.754931	NA		FBgn0031514	2.50446	0.146854	0.629242	0.233383	0.815464	0.998769		FBgn0031514	2.50446	0.115538	0.623509	0.185303	0.852992	NA		FBgn0031514	2.50446	0.767948	0.635711
496	FBgn0265678	23E1-23E1	2L	3288591	3287822	1	-	CR44485							X		NA	NA	NA	NA		FBgn0265678	0	NA	NA	NA	NA	NA		FBgn0265678	0	NA	NA	NA	NA	NA		FBgn0265678	0	NA	NA	NA	NA	NA		FBgn0265678	0	NA	NA
497	FBgn0031515	23E1-23E1	2L	3294706	3291245	-1	-	CG9664	1	1	1	1	4		X		1.29717	1.27612	1.42754	1.29114		FBgn0031515	865.773	-0.375367	0.114017	-3.29219	0.000994118	0.0122698		FBgn0031515	865.773	-0.351762	0.111045	-3.16774	0.00153627	0.045653		FBgn0031515	865.773	-0.513528	0.111036	-4.62487	3.74828e-06	0.000328774		FBgn0031515	865.773	-0.368647	0.113517
498	FBgn0031516	23E1-23E3	2L	3303130	3294926	-1	-	CG9663	0	0	0	0	0		X		1.06206	1.11988	1.01322	1.0067		FBgn0031516	802.559	-0.0868624	0.112964	-0.768942	0.441928	0.766408		FBgn0031516	802.559	-0.163344	0.111721	-1.46207	0.143722	0.718423		FBgn0031516	802.559	-0.0189463	0.113334	-0.167172	0.867235	0.996717		FBgn0031516	802.559	0.00963115	0.112773
499	FBgn0031518	23E3-23E3	2L	3317418	3304100	1	-	CG3277	0	0	0	0	0		X		1.11835	1.05248	1.01141	1.17139		FBgn0031518	131.645	-0.161375	0.254358	-0.634442	0.525792	0.821533		FBgn0031518	131.645	0.0737903	0.255906	0.28835	0.773079	0.997067		FBgn0031518	131.645	-0.0163683	0.259156	-0.0631603	0.949639	0.998826		FBgn0031518	131.645	0.228224	0.253951
500	FBgn0031517	23E3-23E3	2L	3311682	3309222	1	-	CG15406	0	0	0	0	0		X		2.00804	1.88863	1.55044	1.21073		FBgn0031517	7.84914	-1.00579	0.648433	-1.55111	0.120875	0.397092		FBgn0031517	7.84914	-0.917342	0.649559	-1.41225	0.157875	0.744297		FBgn0031517	7.84914	-0.632679	0.64427	-0.982009	0.326096	0.889788		FBgn0031517	7.84914	-0.275875	0.641082
501	FBgn0031519	23E3-23E3	2L	3319872	3316794	-1	-	CG3326	0	0	0	0	0		X		1.09433	1.13862	1.05512	1.36612		FBgn0031519	36.3931	-0.130049	0.412473	-0.315292	0.75254	0.931145		FBgn0031519	36.3931	-0.187292	0.409915	-0.456904	0.64774	0.979875		FBgn0031519	36.3931	0.0774071	0.425208	0.182045	0.855547	0.995786		FBgn0031519	36.3931	0.450084	0.413216
502	FBgn0031520	23E3-23E4	2L	3323141	3320245	1	-	CG8837	0	0	0	0	0		X		1.0405	1.04757	1.13672	1.07634		FBgn0031520	506.307	0.0572725	0.14089	0.406505	0.684371	0.90756		FBgn0031520	506.307	-0.0670445	0.136959	-0.489523	0.624472	0.977482		FBgn0031520	506.307	-0.18488	0.139726	-1.32316	0.185782	0.76254		FBgn0031520	506.307	-0.10613	0.138271
503	FBgn0053281	23E4-23E4	2L	3326637	3324237	1	-	CG33281	0	0	0	0	0		X		1.0056	1.23566	1.06588	1.01285		FBgn0053281	20.2364	0.0080569	0.550541	0.0146345	0.988324	0.996504		FBgn0053281	20.2364	0.305286	0.547309	0.557794	0.576985	0.974392		FBgn0053281	20.2364	-0.0920512	0.54871	-0.167759	0.866773	0.996717		FBgn0053281	20.2364	-0.0184189	0.541529
504	FBgn0053282	23E4-23E4	2L	3329792	3327903	1	-	CG33282							X		1.09108	1.00073	1.00029	1.1534		FBgn0053282	0.170939	-0.125751	0.2226	-0.564919	0.572129	NA		FBgn0053282	0.170939	0.0010594	0.223212	0.00474615	0.996213	NA		FBgn0053282	0.170939	-0.000414708	0.220432	-0.00188134	0.998499	NA		FBgn0053282	0.170939	0.205899	0.224774
505	FBgn0031522	23E4-23E4	2L	3332876	3330928	1	-	CG3285	1	1	1	1	4		X		14.8827	19.9207	15.9782	28.7533		FBgn0031522	38.0322	3.89557	0.583596	6.67511	2.47051e-11	4.01291e-09		FBgn0031522	38.0322	4.3162	0.586127	7.36392	1.78582e-13	1.01647e-10		FBgn0031522	38.0322	3.99804	0.566477	7.05772	1.69262e-12	6.18606e-10		FBgn0031522	38.0322	4.84565	0.584474
506	FBgn0031523	23E4-23E4	2L	3334790	3332814	1	-	CG15408	1	1	1	1	4		X		12.5943	12.2403	17.4084	22.6241		FBgn0031523	31.6102	3.6547	0.61271	5.96481	2.44926e-09	2.45992e-07		FBgn0031523	31.6102	3.61357	0.591993	6.10407	1.03399e-09	2.18601e-07		FBgn0031523	31.6102	4.12171	0.61157	6.73956	1.58869e-11	5.22561e-09		FBgn0031523	31.6102	4.49979	0.607706
507	FBgn0020445	23E4-23E5	2L	3354829	3334875	-1	Early gene at 23	E23	0	0	0	0	0		X		1.02104	1.05976	1.11055	1.08388		FBgn0020445	377.559	0.0300413	0.139908	0.214722	0.829984	0.958379		FBgn0020445	377.559	-0.0837389	0.141459	-0.591965	0.553874	0.969374		FBgn0020445	377.559	0.151275	0.147625	1.02472	0.305493	0.873587		FBgn0020445	377.559	-0.116204	0.142902
508	FBgn0031526	23E5-23E5	2L	3358618	3357646	1	-	CG8838							X		1.15105	1.65071	1.36746	1.26637		FBgn0031526	2.79893	-0.202947	0.63968	-0.317263	0.751044	NA		FBgn0031526	2.79893	-0.723091	0.645746	-1.11978	0.262809	0.863039		FBgn0031526	2.79893	0.451501	0.628988	0.71782	0.472868	NA		FBgn0031526	2.79893	0.340695	0.642178
509	FBgn0085423	23E5-23E6	2L	3373372	3358640	-1	-	CG34394	1	0	0	0	1		X		1.11407	1.02808	1.02586	1.069		FBgn0085423	4985.34	0.155838	0.0551558	2.82542	0.00472193	0.0410346		FBgn0085423	4985.34	0.0399532	0.0552354	0.723327	0.469479	0.951625		FBgn0085423	4985.34	0.0368313	0.0554938	0.663701	0.506882	0.955477		FBgn0085423	4985.34	0.0962675	0.0548771
510	FBgn0031528	23F1-23F1	2L	3375711	3373567	-1	-	CG15412	0	0	0	0	0		X		1.03878	1.06326	1.06546	1.13749		FBgn0031528	198.131	0.0548874	0.205934	0.266529	0.789832	0.944539		FBgn0031528	198.131	0.0884889	0.208605	0.424195	0.671424	0.984486		FBgn0031528	198.131	-0.091474	0.208843	-0.438003	0.661384	0.977242		FBgn0031528	198.131	0.185852	0.20429
511	FBgn0031529	23F1-23F1	2L	3376737	3375832	-1	-	CG9662	0	0	0	0	0		X		1.16994	1.1073	1.06603	1.03199		FBgn0031529	282.554	-0.226436	0.167679	-1.35041	0.176883	0.493271		FBgn0031529	282.554	-0.147049	0.159761	-0.920432	0.357347	0.916472		FBgn0031529	282.554	0.0922503	0.163356	0.564721	0.572264	0.965041		FBgn0031529	282.554	0.0454353	0.161051
512	FBgn0016698	23F1-23F1	2L	3378590	3377002	1	Phosphotyrosyl phosphatase activator	Ptpa	0	0	0	0	0		X		1.14178	1.1565	1.00428	1.00535		FBgn0016698	462.649	-0.191291	0.138163	-1.38452	0.166198	0.474949		FBgn0016698	462.649	-0.209763	0.133508	-1.57117	0.116144	0.659103		FBgn0016698	462.649	-0.00615571	0.137199	-0.0448669	0.964213	0.999705		FBgn0016698	462.649	0.00769847	0.135288
513	FBgn0259949	23F1-23F1	2L	3387743	3387354	-1	Seminal fluid protein 23F	Sfp23F							X		1.00004	1.00014	1.00006	1.06352		FBgn0259949	0.0599251	5.38892e-05	0.117119	0.000460123	0.999633	NA		FBgn0259949	0.0599251	0.000207377	0.117747	0.00176121	0.998595	NA		FBgn0259949	0.0599251	-8.25206e-05	0.11662	-0.000707605	0.999435	NA		FBgn0259949	0.0599251	-0.0888519	0.118057
514	FBgn0259950	23F1-23F1	2L	3388496	3387882	-1	-	CG42460							X		2.03435	1.21931	1.27394	1.0013		FBgn0259950	1.03517	-1.02457	0.516189	-1.98487	0.047159	NA		FBgn0259950	1.03517	-0.28606	0.509496	-0.561456	0.574486	0.974392		FBgn0259950	1.03517	-0.349292	0.504563	-0.692267	0.48877	NA		FBgn0259950	1.03517	-0.00188047	0.515747
515	FBgn0266026	23F1-23F1	2L	3389753	3389348	1	-	CR44791							X		1.61473	1.00572	1.41527	1.10404		FBgn0266026	0.703143	-0.691294	0.461157	-1.49904	0.133863	NA		FBgn0266026	0.703143	0.00823367	0.453599	0.0181519	0.985518	NA		FBgn0266026	0.703143	-0.501079	0.455964	-1.09894	0.271793	NA		FBgn0266026	0.703143	-0.142793	0.462737
516	FBgn0266027	23F1-23F1	2L	3397851	3397323	-1	-	CR44792							X		2.55555	2.90836	1.88042	1.38079		FBgn0266027	3.63364	-1.35364	0.663023	-2.04161	0.0411901	NA		FBgn0266027	3.63364	-1.5402	0.659431	-2.33566	0.0195092	0.25505		FBgn0266027	3.63364	-0.911058	0.654988	-1.39095	0.16424	NA		FBgn0266027	3.63364	-0.465489	0.665699
517	FBgn0085204	23F1-23F1	2L	3398684	3398023	1	-	CG34175							X		1.00019	1.08928	1.0003	1.00007		FBgn0085204	0.175092	0.000280976	0.224061	0.00125401	0.998999	NA		FBgn0085204	0.175092	0.123379	0.22813	0.540828	0.588626	NA		FBgn0085204	0.175092	-0.000428874	0.222808	-0.00192486	0.998464	NA		FBgn0085204	0.175092	-0.000100317	0.225778
518	FBgn0031530	23F1-23F1	2L	3426719	3404460	-1	polypeptide GalNAc transferase 2	pgant2	0	0	0	0	0		X		1.12987	1.03037	1.01204	1.0084		FBgn0031530	2437.01	0.176161	0.068866	2.55802	0.010527	0.0756434		FBgn0031530	2437.01	-0.0431586	0.0692984	-0.622794	0.53342	0.966051		FBgn0031530	2437.01	-0.0172594	0.0689592	-0.250285	0.802367	0.990986		FBgn0031530	2437.01	0.0120708	0.0677372
519	FBgn0031531	23F1-23F1	2L	3411199	3410560	1	-	CG8840	0	0	0	0	0		X		1.14178	1.06132	1.02959	1.08269		FBgn0031531	55.258	-0.191287	0.341592	-0.559989	0.575487	0.854235		FBgn0031531	55.258	-0.0858579	0.330808	-0.25954	0.795219	0.997363		FBgn0031531	55.258	0.0420678	0.338258	0.124366	0.901026	0.998469		FBgn0031531	55.258	-0.114616	0.332624
520	FBgn0051952	23F1-23F1	2L	3418068	3416693	1	-	CG31952	0	0	0	0	0		X		1.0968	1.01827	1.02519	1.15103		FBgn0051952	57.5119	0.133295	0.338091	0.394259	0.69339	0.911056		FBgn0051952	57.5119	-0.026115	0.333287	-0.0783558	0.937545	0.999754		FBgn0051952	57.5119	-0.0358875	0.339589	-0.105679	0.915837	0.998826		FBgn0051952	57.5119	-0.202924	0.331119
521	FBgn0031533	23F3-23F3	2L	3447589	3445992	1	-	CG2772	0	0	0	0	0		X		2.29347	1.6561	1.23493	1.59926		FBgn0031533	10.2435	1.19753	0.608504	1.96799	0.0490686	0.222773		FBgn0031533	10.2435	-0.727787	0.610957	-1.19122	0.233565	0.836429		FBgn0031533	10.2435	0.304433	0.605481	0.502796	0.615108	0.970643		FBgn0031533	10.2435	0.677404	0.608508
522	FBgn0031534	23F3-23F3	2L	3452106	3449683	1	Sorting nexin 1	Snx1	0	0	0	0	0		X		1.02943	1.03487	1.00301	1.00755		FBgn0031534	1449.13	-0.0418458	0.0816004	-0.512814	0.608081	0.871955		FBgn0031534	1449.13	0.0494436	0.0806098	0.61337	0.539632	0.966763		FBgn0031534	1449.13	0.0043427	0.0820334	0.0529382	0.957781	0.998956		FBgn0031534	1449.13	-0.0108536	0.0814405
523	FBgn0031535	23F3-23F3	2L	3453755	3452466	1	-	CG12795	1	0	0	0	1		X		1.61556	1.20076	1.17205	1.21922		FBgn0031535	519.796	-0.692038	0.149912	-4.61629	3.90668e-06	0.000132134		FBgn0031535	519.796	-0.263951	0.151802	-1.73879	0.0820713	0.569138		FBgn0031535	519.796	-0.22904	0.153118	-1.49584	0.134695	0.690516		FBgn0031535	519.796	-0.285963	0.150755
524	FBgn0031536	23F3-23F3	2L	3457064	3453697	-1	Cog3	Cog3	0	0	0	0	0		X		1.17304	1.04744	1.00352	1.16636		FBgn0031536	760.779	-0.23025	0.106131	-2.16949	0.0300456	0.159399		FBgn0031536	760.779	0.0668725	0.104248	0.641474	0.521214	0.966051		FBgn0031536	760.779	-0.00506873	0.107542	-0.0471326	0.962408	0.999637		FBgn0031536	760.779	-0.222007	0.105426
525	FBgn0266670	23F3-23F3	2L	3460367	3457302	1	Sec5 ortholog (S. cerevisiae)	Sec5	0	0	0	0	0		X		1.01792	1.05418	1.00554	1.00066		FBgn0266670	1048.88	-0.0256253	0.0898067	-0.285338	0.775385	0.938005		FBgn0266670	1048.88	-0.07612	0.0885621	-0.85951	0.390059	0.930401		FBgn0266670	1048.88	0.00796442	0.0904843	0.0880198	0.929861	0.998826		FBgn0266670	1048.88	0.000955594	0.0885262
526	FBgn0031538	23F3-23F3	2L	3461952	3460322	-1	-	CG3246	1	1	1	0	3		X		1.22465	1.18235	1.32094	1.11683		FBgn0031538	5303.88	-0.292366	0.0625454	-4.67447	2.94721e-06	0.000106529		FBgn0031538	5303.88	-0.241658	0.0625164	-3.86551	0.000110857	0.00630992		FBgn0031538	5303.88	-0.401559	0.0634489	-6.32886	2.46971e-10	6.60268e-08		FBgn0031538	5303.88	-0.159406	0.0624698
527	FBgn0005616	23F3-23F3	2L	3466112	3462218	-1	male-specific lethal 2	msl-2	0	0	0	0	0		X		1.11826	1.02257	1.0185	1.03837		FBgn0005616	1654.55	0.161255	0.0738455	2.18368	0.0289858	0.156234		FBgn0005616	1654.55	0.0322005	0.0734991	0.438107	0.661309	0.982574		FBgn0005616	1654.55	-0.0264411	0.0740828	-0.356912	0.721158	0.984933		FBgn0005616	1654.55	0.0543176	0.0728842
528	FBgn0263526	23F3-23F3	2L	3463400	3463290	-1	mir-4971 stem loop	mir-4971	0	0	0	0	0		X		1.02077	1.00823	1.01808	1.0192		FBgn0263526	116.805	-0.0296559	0.252974	-0.117229	0.906678	0.976964		FBgn0263526	116.805	0.0118196	0.252135	0.0468779	0.962611	0.999754		FBgn0263526	116.805	0.0258555	0.252767	0.10229	0.918527	0.998826		FBgn0263526	116.805	-0.0274308	0.254261
529	FBgn0021967	23F3-23F3	2L	3467334	3466157	1	Pdsw	Pdsw	0	0	0	0	0		X		1.09	1.00814	1.02237	1.02573		FBgn0021967	2729.78	-0.124323	0.069849	-1.77989	0.0750946	0.292858		FBgn0021967	2729.78	0.0117026	0.0694841	0.168421	0.866252	0.999754		FBgn0021967	2729.78	-0.0319158	0.0703779	-0.453491	0.650195	0.974813		FBgn0021967	2729.78	-0.0366459	0.0687968
530	FBgn0031540	23F3-23F3	2L	3470004	3467342	-1	-	CG3238	0	0	0	0	0		X		1.18545	1.05141	1.60619	1.05784		FBgn0031540	62.6624	-0.245436	0.344336	-0.712782	0.475981	0.790535		FBgn0031540	62.6624	-0.0723228	0.320443	-0.225696	0.821438	0.999712		FBgn0031540	62.6624	-0.683645	0.330604	-2.06787	0.0386525	0.387025		FBgn0031540	62.6624	-0.0811235	0.33585
531	FBgn0051776	23F3-23F3	2L	3472364	3470182	1	-	CG31776	0	0	0	0	0		X		1.38179	1.34107	1.6435	1.18593		FBgn0051776	17.0135	-0.46654	0.570247	-0.818137	0.413279	0.746516		FBgn0051776	17.0135	0.423381	0.534854	0.791582	0.428604	0.941364		FBgn0051776	17.0135	-0.716772	0.543103	-1.31977	0.186911	0.763961		FBgn0051776	17.0135	-0.246024	0.551088
532	FBgn0051956	23F3-23F3	2L	3475338	3472603	1	polypeptide GalNAc transferase 4	pgant4	0	0	0	0	0		X		1.20236	1.36929	1.6981	1.31193		FBgn0051956	26.9861	0.265872	0.477057	0.557317	0.577311	0.8546		FBgn0051956	26.9861	-0.453431	0.44847	-1.01106	0.311987	0.894088		FBgn0051956	26.9861	-0.763924	0.465872	-1.63977	0.101053	0.613826		FBgn0051956	26.9861	-0.39169	0.462833
533	FBgn0264549	23F3-23F3	2L	3477648	3476343	1	-	CR43928							X		1.27579	1.66341	1.18911	1.26447		FBgn0264549	1.28879	-0.351388	0.568501	-0.618096	0.536512	NA		FBgn0264549	1.28879	0.734141	0.565665	1.29784	0.194343	0.7919		FBgn0264549	1.28879	0.249879	0.565117	0.442172	0.658365	NA		FBgn0264549	1.28879	-0.338538	0.560162
534	FBgn0261560	23F3-23F6	2L	3479612	3478434	1	Thor	Thor	1	0	0	0	1		X		1.20212	1.06269	1.15401	1.04805		FBgn0261560	1905.45	-0.265576	0.0828646	-3.20494	0.00135091	0.0155638		FBgn0261560	1905.45	-0.087714	0.0811747	-1.08056	0.279893	0.87136		FBgn0261560	1905.45	0.206651	0.0829006	2.49276	0.0126755	0.195741		FBgn0261560	1905.45	0.0677091	0.0797317
535	FBgn0031542	23F3-23F6	2L	3491071	3480755	-1	-	CG15414	0	0	0	0	0		X		1.09807	1.04598	1.00894	1.03463		FBgn0031542	138.326	-0.134976	0.240114	-0.562135	0.574024	0.853479		FBgn0031542	138.326	0.0648495	0.231267	0.280409	0.779163	0.997067		FBgn0031542	138.326	0.0128429	0.241653	0.0531459	0.957616	0.998956		FBgn0031542	138.326	-0.0491193	0.251232
536	FBgn0014396	23F6-23F6	2L	3508119	3493986	-1	timeless	tim	0	0	0	0	0		X		1.08153	1.02177	1.018	1.03587		FBgn0014396	26261.7	-0.113071	0.0435561	-2.596	0.00943171	0.0694174		FBgn0014396	26261.7	-0.0310746	0.0399243	-0.77834	0.436369	0.944953		FBgn0014396	26261.7	-0.0257375	0.0399604	-0.644075	0.519527	0.956083		FBgn0014396	26261.7	0.0508444	0.0406784
537	FBgn0051954	23F6-23F6	2L	3510102	3509058	-1	-	CG31954	0	0	0	0	0		X		2.26228	1.22257	1.14963	1.12607		FBgn0051954	31.4064	-1.17778	0.505936	-2.32791	0.0199167	0.120238		FBgn0051954	31.4064	-0.289912	0.470572	-0.616084	0.537839	0.966724		FBgn0051954	31.4064	-0.201165	0.473257	-0.425066	0.670789	0.978994		FBgn0051954	31.4064	-0.171293	0.484072
538	FBgn0053123	23F6-23F6	2L	3514656	3510328	-1	-	CG33123	0	0	0	0	0		X		1.1127	1.19674	1.08304	1.12903		FBgn0053123	1367.24	-0.154058	0.111117	-1.38645	0.16561	0.474949		FBgn0053123	1367.24	-0.25911	0.106662	-2.42926	0.0151296	0.217593		FBgn0053123	1367.24	-0.115085	0.108188	-1.06375	0.28744	0.862907		FBgn0053123	1367.24	-0.175082	0.110224
539	FBgn0031544	23F6-23F6	2L	3517264	3514872	1	-	CG17593	0	0	0	0	0		X		1.14843	1.03357	1.12303	1.00791		FBgn0031544	1470.1	-0.199665	0.077106	-2.58949	0.00961192	0.0703359		FBgn0031544	1470.1	-0.0476312	0.0754313	-0.631452	0.527745	0.966051		FBgn0031544	1470.1	-0.167396	0.076705	-2.18233	0.0290852	0.329009		FBgn0031544	1470.1	0.0113617	0.0763005
540	FBgn0031545	23F6-23F6	2L	3519651	3517273	-1	-	CG3213	0	1	0	0	1		X		1.16756	3.09057	1.06483	1.05699		FBgn0031545	7.94535	-0.223493	0.494919	-0.451575	0.651575	0.893262		FBgn0031545	7.94535	-1.62787	0.498509	-3.26549	0.00109275	0.035464		FBgn0031545	7.94535	-0.0906284	0.49345	-0.183663	0.854278	0.995632		FBgn0031545	7.94535	-0.0799609	0.494923
541	FBgn0031546	23F6-23F6	2L	3522555	3519677	1	-	CG8851							X		1.23531	2.64079	1.24295	1.41621		FBgn0031546	2.07597	-0.304871	0.558673	-0.545706	0.585268	NA		FBgn0031546	2.07597	-1.40097	0.579018	-2.41956	0.0155395	0.222024		FBgn0031546	2.07597	0.31377	0.556461	0.563867	0.572845	NA		FBgn0031546	2.07597	0.502033	0.564431
542	FBgn0031547	23F6-23F6	2L	3524056	3522521	-1	Scavenger receptor class C, type IV	Sr-CIV							X		1.45223	1.28421	1.15456	1.55223		FBgn0031547	2.05041	0.53827	0.633518	0.849653	0.395518	NA		FBgn0031547	2.05041	-0.360885	0.62676	-0.575794	0.564754	0.971735		FBgn0031547	2.05041	0.207349	0.632317	0.327919	0.742973	NA		FBgn0031547	2.05041	0.634345	0.629639
543	FBgn0031548	23F6-24A1	2L	3527588	3525131	1	-	CG8852	0	0	0	0	0		X		1.24235	1.21668	1.30135	1.04862		FBgn0031548	73.4583	-0.313076	0.318979	-0.981495	0.326349	0.67515		FBgn0031548	73.4583	0.282947	0.31869	0.887843	0.374625	0.924028		FBgn0031548	73.4583	-0.380008	0.319753	-1.18844	0.234659	0.817548		FBgn0031548	73.4583	0.068489	0.31873
544	FBgn0031549	24A1-24A1	2L	3530317	3527387	-1	Spindly	Spindly	0	0	0	0	0		X		1.37392	1.08036	1.19249	1.1265		FBgn0031549	64.0263	-0.458296	0.357856	-1.28067	0.200309	0.525408		FBgn0031549	64.0263	-0.111518	0.3515	-0.317263	0.751044	0.995258		FBgn0031549	64.0263	0.253974	0.357881	0.709661	0.477914	0.947345		FBgn0031549	64.0263	0.171845	0.355484
545	FBgn0031550	24A1-24A1	2L	3532678	3530789	1	Che-13 ortholog (C. elegans)	Che-13	0	0	0	0	0		X		1.64396	1.07654	1.40106	1.02434		FBgn0031550	10.5263	0.717171	0.602016	1.19128	0.233543	0.573239		FBgn0031550	10.5263	-0.106403	0.598393	-0.177815	0.858868	0.999754		FBgn0031550	10.5263	0.486514	0.602592	0.807369	0.419454	0.925291		FBgn0031550	10.5263	-0.0346954	0.596153
546	FBgn0265367	24A1-24A1	2L	3538333	3537844	1	-	CR44308							X		1.17378	1.00047	1.00019	1.00004		FBgn0265367	0.136518	0.231167	0.187859	1.23054	0.218496	NA		FBgn0265367	0.136518	0.000683747	0.187731	0.00364216	0.997094	NA		FBgn0265367	0.136518	-0.000268879	0.18552	-0.00144933	0.998844	NA		FBgn0265367	0.136518	-6.17049e-05	0.187834
547	FBgn0024244	24A1-24A1	2L	3548423	3539247	1	drumstick	drm	0	0	0	0	0		X		1.07495	1.07437	1.06584	1.03618		FBgn0024244	424.599	0.104268	0.149299	0.698379	0.48494	0.79563		FBgn0024244	424.599	0.103489	0.146894	0.704512	0.481114	0.95544		FBgn0024244	424.599	0.0919927	0.1492	0.616574	0.537516	0.957659		FBgn0024244	424.599	-0.0512704	0.147407
548	FBgn0265368	24A1-24A1	2L	3563118	3562038	1	-	CR44309							X		1.08979	1.00079	1.00031	1.17152		FBgn0265368	0.181516	0.124056	0.228837	0.542115	0.587739	NA		FBgn0265368	0.181516	0.00114257	0.229471	0.00497913	0.996027	NA		FBgn0265368	0.181516	-0.000446787	0.226575	-0.00197191	0.998427	NA		FBgn0265368	0.181516	-0.228381	0.231268
549	FBgn0265960	24A1-24A1	2L	3563502	3563308	-1	-	CR44747							X		1.18603	1.1807	1.00044	1.0001		FBgn0265960	0.251761	-0.246139	0.266551	-0.923424	0.355786	NA		FBgn0265960	0.251761	0.239642	0.268372	0.892946	0.371886	NA		FBgn0265960	0.251761	-0.000631052	0.262887	-0.00240047	0.998085	NA		FBgn0265960	0.251761	-0.000148873	0.266418
550	FBgn0264370	24A1-24A1	2L	3575806	3575350	1	-	CR43822							X		1.0002	1.16845	1.0003	1.08718		FBgn0264370	0.178786	0.000286132	0.226069	0.00126568	0.99899	NA		FBgn0264370	0.178786	-0.224597	0.229213	-0.979861	0.327155	NA		FBgn0264370	0.178786	-0.000436744	0.224807	-0.00194275	0.99845	NA		FBgn0264370	0.178786	-0.120587	0.228687
551	FBgn0264363	24A1-24A1	2L	3576623	3576210	1	-	CG43815							X		NA	NA	NA	NA		FBgn0264363	0	NA	NA	NA	NA	NA		FBgn0264363	0	NA	NA	NA	NA	NA		FBgn0264363	0	NA	NA	NA	NA	NA		FBgn0264363	0	NA	NA
552	FBgn0004892	24A1-24A1	2L	3580769	3578013	-1	sister of odd and bowl	sob	0	0	0	0	0		X		1.15423	1.05305	1.03111	1.07982		FBgn0004892	44.166	-0.206927	0.378144	-0.547216	0.58423	0.857605		FBgn0004892	44.166	-0.0745775	0.375443	-0.198639	0.842545	0.999754		FBgn0004892	44.166	-0.044195	0.388934	-0.113631	0.90953	0.998826		FBgn0004892	44.166	0.110792	0.375572
553	FBgn0264371	24A1-24A1	2L	3590301	3588485	-1	-	CR43823							X		1.00019	1.07679	1.00029	1.1673		FBgn0264371	0.170525	0.000271424	0.2213	0.0012265	0.999021	NA		FBgn0264371	0.170525	-0.106742	0.223595	-0.477389	0.633085	NA		FBgn0264371	0.170525	-0.000414336	0.22007	-0.00188274	0.998498	NA		FBgn0264371	0.170525	-0.223178	0.224546
554	FBgn0002985	24A1-24A1	2L	3606756	3604224	-1	odd skipped	odd	0	0	0	0	0		X		1.19248	1.12342	1.50909	1.17561		FBgn0002985	68.2359	-0.253964	0.321975	-0.788768	0.430248	0.757636		FBgn0002985	68.2359	0.167901	0.329237	0.509969	0.610073	0.976602		FBgn0002985	68.2359	0.593677	0.331915	1.78864	0.0736729	0.538779		FBgn0002985	68.2359	0.233414	0.320697
555	FBgn0265369	24A1-24A1	2L	3617619	3616296	1	-	CR44310							X		1.27966	1.00181	1.0007	1.07758		FBgn0265369	0.369515	0.355761	0.323712	1.09901	0.271765	NA		FBgn0265369	0.369515	0.00261054	0.322187	0.00810257	0.993535	NA		FBgn0265369	0.369515	-0.00101408	0.318065	-0.00318827	0.997456	NA		FBgn0265369	0.369515	-0.107794	0.326411
556	FBgn0015663	24A1-24A2	2L	3621573	3619097	1	Dorothy	Dot	0	0	0	0	0		X		1.12969	1.12425	1.34404	1.07072		FBgn0015663	411.033	-0.17593	0.168669	-1.04305	0.296925	0.645725		FBgn0015663	411.033	-0.168967	0.167492	-1.0088	0.313069	0.894332		FBgn0015663	411.033	0.426577	0.162887	2.61886	0.0088225	0.150621		FBgn0015663	411.033	-0.0985762	0.162517
557	FBgn0031554	24A2-24A2	2L	3621681	3621110	-1	-	CG15418	0	0	0	0	0		X		1.1927	1.00722	1.259	1.11348		FBgn0031554	52.84	0.254232	0.357105	0.711925	0.476511	0.790535		FBgn0031554	52.84	0.010376	0.349154	0.0297176	0.976292	0.999754		FBgn0031554	52.84	0.332283	0.342273	0.970813	0.331642	0.891878		FBgn0031554	52.84	0.155081	0.340973
558	FBgn0000721	24A2-24A4	2L	3656953	3622074	-1	foraging	for	0	0	0	0	0		X		1.02999	1.02273	1.05377	1.01514		FBgn0000721	6819.56	-0.0426274	0.0475388	-0.896687	0.369886	0.713036		FBgn0000721	6819.56	-0.032429	0.0475464	-0.682049	0.495208	0.957804		FBgn0000721	6819.56	-0.0755616	0.0479596	-1.57552	0.115135	0.651885		FBgn0000721	6819.56	0.0216753	0.0473156
559	FBgn0263523	24A3-24A3	2L	3637073	3636967	-1	mir-4972 stem loop	mir-4972	0	0	0	0	0		X		1.30903	1.11281	1.14922	1.11901		FBgn0263523	132.186	-0.388502	0.238952	-1.62586	0.103979	0.362687		FBgn0263523	132.186	0.154204	0.232083	0.664436	0.506412	0.963165		FBgn0263523	132.186	-0.200655	0.240228	-0.835269	0.403566	0.92321		FBgn0263523	132.186	-0.162223	0.235585
560	FBgn0085369	24A5-24B1	2L	3692114	3662745	1	-	CG34340	0	0	0	0	0		X		1.11388	1.10145	1.08795	1.10695		FBgn0085369	733.421	0.155598	0.111645	1.39368	0.163415	0.471356		FBgn0085369	733.421	-0.139399	0.111469	-1.25057	0.211092	0.809618		FBgn0085369	733.421	-0.121609	0.111379	-1.09185	0.2749	0.857317		FBgn0085369	733.421	-0.146584	0.109669
561	FBgn0259951	24B1-24B1	2L	3668551	3667977	-1	Seminal fluid protein 24Ba	Sfp24Ba	0	0	0	0	0		X		1.56707	1.30105	1.03133	1.47506		FBgn0259951	25.632	0.648068	0.551376	1.17537	0.239848	0.581693		FBgn0259951	25.632	-0.379673	0.547517	-0.693446	0.48803	0.957034		FBgn0259951	25.632	-0.0445003	0.55103	-0.0807583	0.935634	0.998826		FBgn0259951	25.632	-0.560778	0.549185
562	FBgn0259953	24B1-24B1	2L	3669134	3668691	-1	-	CG42463	0	0	0	0	0		X		1.71659	1.20415	1.10444	1.39573		FBgn0259953	25.9716	0.779548	0.543124	1.4353	0.151201	0.451772		FBgn0259953	25.9716	-0.268021	0.538886	-0.497361	0.618934	0.977202		FBgn0259953	25.9716	0.143311	0.542766	0.264039	0.79175	0.989086		FBgn0259953	25.9716	-0.481017	0.541297
563	FBgn0259952	24B1-24B1	2L	3669775	3669261	-1	Seminal fluid protein 24Bb	Sfp24Bb	0	0	0	0	0		X		1.79502	1.36248	1.06972	1.52197		FBgn0259952	26.7172	0.844001	0.55907	1.50965	0.131132	0.417553		FBgn0259952	26.7172	-0.446238	0.552653	-0.807447	0.419409	0.939936		FBgn0259952	26.7172	0.0972372	0.557724	0.174346	0.861593	0.996631		FBgn0259952	26.7172	-0.605941	0.553183
564	FBgn0261054	24B1-24B1	2L	3670581	3670131	-1	Seminal fluid protein 24Bc	Sfp24Bc	0	0	0	0	0		X		1.46198	1.25715	1.52104	1.01071		FBgn0261054	24.2961	0.547924	0.547171	1.00138	0.316645	0.664882		FBgn0261054	24.2961	-0.330161	0.541864	-0.609305	0.542322	0.967015		FBgn0261054	24.2961	-0.605055	0.55581	-1.0886	0.27633	0.857648		FBgn0261054	24.2961	-0.015373	0.53838
565	FBgn0031558	24B1-24B1	2L	3692587	3692123	-1	-	CG16704	0	0	0	0	0		X		1.09498	1.20115	1.11341	1.01402		FBgn0031558	940.489	-0.130906	0.107346	-1.21948	0.222663	0.55706		FBgn0031558	940.489	-0.264417	0.103644	-2.5512	0.0107352	0.17401		FBgn0031558	940.489	0.154987	0.105475	1.46942	0.141719	0.70045		FBgn0031558	940.489	-0.0200806	0.103913
566	FBgn0031559	24B1-24B1	2L	3693182	3692699	-1	-	CG3513	0	0	1	0	1		X		1.0579	1.01076	1.61897	1.37737		FBgn0031559	202.476	-0.081201	0.211654	-0.383651	0.701237	0.913334		FBgn0031559	202.476	-0.015443	0.201513	-0.0766354	0.938914	0.999754		FBgn0031559	202.476	0.695077	0.208596	3.33217	0.000861712	0.0281329		FBgn0031559	202.476	0.461919	0.208004
567	FBgn0051779	24B1-24B1	2L	3693905	3693184	-1	Accessory gland protein 24A4	Acp24A4	0	0	0	0	0		X		1.09064	1.17458	1.08366	1.10305		FBgn0051779	19.6969	-0.125176	0.507023	-0.246885	0.804997	0.949505		FBgn0051779	19.6969	-0.232141	0.497573	-0.466546	0.640825	0.979098		FBgn0051779	19.6969	0.11591	0.509706	0.227406	0.820108	0.992427		FBgn0051779	19.6969	0.141501	0.511089
568	FBgn0263096	24B2-24B2	2L	3694418	3694105	-1	-	CR43364							X		1.52986	1.07819	1.01524	1.25426		FBgn0263096	3.25978	-0.613403	0.651018	-0.942222	0.346079	NA		FBgn0263096	3.25978	-0.108614	0.648296	-0.167537	0.866947	0.999754		FBgn0263096	3.25978	-0.0218194	0.649406	-0.033599	0.973197	NA		FBgn0263096	3.25978	0.326835	0.647971
569	FBgn0262721	24B2-24B2	2L	3695020	3694431	-1	-	CG43165	0	0	0	0	0		X		1.5904	1.66581	1.00963	1.19229		FBgn0262721	26.0842	-0.669393	0.542388	-1.23416	0.217144	0.550029		FBgn0262721	26.0842	-0.736225	0.543917	-1.35356	0.175877	0.76575		FBgn0262721	26.0842	0.013824	0.553114	0.024993	0.980061	0.999982		FBgn0262721	26.0842	-0.253731	0.544202
570	FBgn0031560	24B2-24B3	2L	3695411	3695032	-1	-	CG16713	1	0	0	0	1		X		1.3814	1.05667	1.19886	1.25886		FBgn0031560	639.395	-0.466134	0.128087	-3.63919	0.000273498	0.00431983		FBgn0031560	639.395	-0.0795221	0.125255	-0.634883	0.525505	0.966051		FBgn0031560	639.395	0.261659	0.128535	2.0357	0.0417805	0.406888		FBgn0031560	639.395	0.332112	0.12758
571	FBgn0031561	24B3-24B3	2L	3696658	3696218	-1	-	CG16712	1	0	0	1	2		X		1.14554	1.01006	1.11301	1.18967		FBgn0031561	15053.1	-0.196032	0.0606427	-3.23258	0.0012268	0.0144762		FBgn0031561	15053.1	0.0144364	0.0605675	0.238353	0.811608	0.997751		FBgn0031561	15053.1	0.154461	0.060743	2.54286	0.010995	0.177688		FBgn0031561	15053.1	0.250565	0.0606586
572	FBgn0031562	24B3-24B3	2L	3697872	3697242	-1	-	CG3604	0	0	0	0	0		X		1.23352	1.04551	1.08408	1.2862		FBgn0031562	124.83	-0.302779	0.258556	-1.17104	0.241584	0.584072		FBgn0031562	124.83	-0.0642061	0.252994	-0.253785	0.799661	0.99751		FBgn0031562	124.83	-0.116466	0.266794	-0.436539	0.662446	0.977242		FBgn0031562	124.83	-0.36312	0.264681
573	FBgn0031563	24B3-24C1	2L	3699092	3698451	-1	-	CG10031	1	0	0	0	1		X		1.30366	1.08855	1.03756	1.06552		FBgn0031563	567.307	-0.382571	0.135984	-2.81335	0.00490287	0.042272		FBgn0031563	567.307	-0.122402	0.132277	-0.925344	0.354787	0.915198		FBgn0031563	567.307	-0.0531948	0.134863	-0.394437	0.693259	0.980937		FBgn0031563	567.307	0.0915627	0.133126
574	FBgn0259954	24C1-24C1	2L	3699826	3699464	1	-	CG42464							X		1.08773	1.15181	1.1422	1.09168		FBgn0259954	1.74957	0.121322	0.633316	0.191566	0.848082	NA		FBgn0259954	1.74957	0.203906	0.625806	0.325829	0.744554	0.994716		FBgn0259954	1.74957	-0.191813	0.616764	-0.310999	0.755801	NA		FBgn0259954	1.74957	-0.126555	0.632307
575	FBgn0259955	24C1-24C1	2L	3700658	3700195	1	-	CG42465							X		1.00018	1.24897	1.00027	1.00006		FBgn0259955	0.184149	0.000257172	0.217755	0.00118102	0.999058	NA		FBgn0259955	0.184149	0.320739	0.221462	1.44828	0.147539	NA		FBgn0259955	0.184149	-0.00039267	0.216567	-0.00181316	0.998553	NA		FBgn0259955	0.184149	-9.12495e-05	0.219381
576	FBgn0259956	24C1-24C1	2L	3701092	3700674	1	Seminal fluid protein 24C1	Sfp24C1							X		1.00038	1.30293	1.00058	1.10906		FBgn0259956	0.230287	0.000551675	0.276036	0.00199857	0.998405	NA		FBgn0259956	0.230287	-0.381762	0.282272	-1.35246	0.176228	NA		FBgn0259956	0.230287	-0.000839512	0.274159	-0.00306214	0.997557	NA		FBgn0259956	0.230287	-0.14934	0.280271
577	FBgn0259957	24C1-24C1	2L	3701699	3701290	1	-	CG42467							X		1.17515	1.15365	1.00039	1.00009		FBgn0259957	0.227499	-0.232849	0.255042	-0.912983	0.361252	NA		FBgn0259957	0.227499	-0.206208	0.25647	-0.804025	0.421383	NA		FBgn0259957	0.227499	-0.000561712	0.251695	-0.00223172	0.998219	NA		FBgn0259957	0.227499	-0.000131775	0.255024
578	FBgn0262621	24C1-24C1	2L	3702248	3701826	1	-	CG43145							X		1.27965	1.0008	1.00031	1.00007		FBgn0262621	0.204777	0.355744	0.231577	1.53618	0.124493	NA		FBgn0262621	0.204777	0.00115789	0.230516	0.00502302	0.995992	NA		FBgn0262621	0.204777	-0.000452673	0.227598	-0.00198891	0.998413	NA		FBgn0262621	0.204777	-0.000106114	0.230652
579	FBgn0265370	24C1-24C1	2L	3702947	3702614	1	-	CR44311							X		1.19617	1.08424	1.10252	1.00012		FBgn0265370	0.248025	-0.258418	0.275239	-0.938887	0.347789	NA		FBgn0265370	0.248025	-0.116681	0.275885	-0.422934	0.672344	NA		FBgn0265370	0.248025	0.140799	0.272591	0.516519	0.605492	NA		FBgn0265370	0.248025	-0.000170119	0.274981
580	FBgn0031564	24C1-24C1	2L	3704253	3703659	1	-	CG2816	0	0	0	0	0		X		1.2984	1.26406	1.07681	1.04154		FBgn0031564	96.7921	-0.376732	0.286625	-1.31437	0.188721	0.509592		FBgn0031564	96.7921	-0.338064	0.274305	-1.23244	0.217786	0.81969		FBgn0031564	96.7921	-0.10677	0.275318	-0.387807	0.698159	0.982372		FBgn0031564	96.7921	-0.0587146	0.282473
581	FBgn0051778	24C1-24C1	2L	3705488	3704106	-1	-	CG31778	0	0	0	0	0		X		1.26158	1.01796	1.00302	1.05129		FBgn0051778	810.248	-0.335227	0.122525	-2.73599	0.00621933	0.0506249		FBgn0051778	810.248	0.0256875	0.121899	0.210728	0.833099	0.999754		FBgn0051778	810.248	0.00435363	0.121147	0.0359368	0.971333	0.999951		FBgn0051778	810.248	-0.0721587	0.119305
582	FBgn0051777	24C1-24C1	2L	3707063	3706551	-1	-	CG31777	1	0	0	0	1		X		1.25827	1.18517	1.02497	1.09238		FBgn0051777	743.365	-0.331446	0.107631	-3.07946	0.00207378	0.0218103		FBgn0051777	743.365	-0.24509	0.109719	-2.2338	0.0254963	0.304782		FBgn0051777	743.365	-0.0355758	0.110229	-0.322744	0.746889	0.987158		FBgn0051777	743.365	0.127472	0.10636
583	FBgn0015376	24C1-24C1	2L	3711748	3707230	-1	cutlet	cutlet	0	0	0	0	0		X		1.15113	1.31762	1.2741	1.09573		FBgn0015376	49.6189	0.203052	0.367435	0.552619	0.580525	0.856048		FBgn0015376	49.6189	-0.397931	0.36279	-1.09686	0.272702	0.869251		FBgn0015376	49.6189	0.349476	0.366195	0.954345	0.339909	0.894131		FBgn0015376	49.6189	-0.131889	0.35887
584	FBgn0051955	24C1-24C1	2L	3713105	3711881	-1	-	CG31955	0	0	0	0	0		X		1.11086	1.35222	1.49035	1.25581		FBgn0051955	55.2923	0.151671	0.34998	0.43337	0.664746	0.899475		FBgn0051955	55.2923	0.435327	0.336203	1.29483	0.195378	0.793477		FBgn0051955	55.2923	0.575653	0.353952	1.62636	0.103874	0.622626		FBgn0051955	55.2923	-0.328617	0.345391
585	FBgn0031566	24C1-24C1	2L	3716810	3713360	1	-	CG2818	0	0	0	0	0		X		1.10931	1.13457	1.11282	1.1724		FBgn0031566	1178.22	0.149666	0.0853861	1.75281	0.0796348	0.303805		FBgn0031566	1178.22	0.182139	0.0838889	2.1712	0.0299161	0.332879		FBgn0031566	1178.22	0.154225	0.0848871	1.81683	0.0692438	0.525096		FBgn0031566	1178.22	0.229463	0.0845836
586	FBgn0040104	24C1-24C1	2L	3717773	3716800	-1	lectin-24A	lectin-24A	0	0	0	0	0		X		1.02668	1.43571	1.45281	2.17095		FBgn0040104	29.7993	0.0379885	0.448287	0.0847414	0.932467	0.984962		FBgn0040104	29.7993	0.521768	0.443707	1.17593	0.239623	0.840178		FBgn0040104	29.7993	0.538845	0.450992	1.1948	0.232166	0.814562		FBgn0040104	29.7993	1.11832	0.469488
587	FBgn0003386	24C1-24C2	2L	3729145	3718185	1	Shaker cognate w	Shaw	1	0	0	0	1		CIR GL		1.13873	1.05262	1.1181	1.08166		FBgn0003386	3217.49	0.18742	0.0576467	3.25118	0.00114928	0.0137715		FBgn0003386	3217.49	0.0739913	0.0573509	1.29015	0.196998	0.79426		FBgn0003386	3217.49	0.161053	0.0575469	2.79864	0.00513184	0.10583		FBgn0003386	3217.49	0.113251	0.0571522
588	FBgn0031568	24C2-24C3	2L	3754617	3730466	1	-	CG10019	0	0	0	0	0		X		1.12694	1.04355	1.19202	1.09773		FBgn0031568	476.596	0.172414	0.146124	1.17992	0.238033	0.578677		FBgn0031568	476.596	-0.0615026	0.147412	-0.417216	0.67652	0.985489		FBgn0031568	476.596	-0.253403	0.147279	-1.72056	0.0853305	0.577514		FBgn0031568	476.596	-0.134528	0.146102
589	FBgn0263846	24C3-24C3	2L	3769525	3757256	1	-	CG43707	1	1	0	1	3		X		1.24337	1.18993	1.13145	1.15311		FBgn0263846	3558.59	0.314255	0.0604935	5.19486	2.04879e-07	1.13738e-05		FBgn0263846	3558.59	0.250872	0.0605275	4.14476	3.40175e-05	0.0023635		FBgn0263846	3558.59	0.178168	0.060459	2.94693	0.00320948	0.0744027		FBgn0263846	3558.59	0.205535	0.059951
590	FBgn0263842	24C3-24C3	2L	3765863	3765494	1	-	CG43703	0	0	0	0	0		X		1.18088	1.0216	1.35727	1.34298		FBgn0263842	41.2078	-0.239865	0.393011	-0.610326	0.541646	0.831446		FBgn0263842	41.2078	0.0308318	0.401611	0.0767702	0.938806	0.999754		FBgn0263842	41.2078	0.440706	0.392553	1.12267	0.261579	0.846252		FBgn0263842	41.2078	0.425435	0.396405
591	FBgn0262392	24C3-24C3	2L	3767688	3767621	1	mir-1004 stem loop	mir-1004	0	0	0	0	0		X		1.01719	1.27068	1.18096	1.0552		FBgn0262392	64.1978	0.0245931	0.321962	0.0763852	0.939113	0.985828		FBgn0262392	64.1978	0.345604	0.322844	1.0705	0.284395	0.874876		FBgn0262392	64.1978	0.239959	0.324838	0.738703	0.460088	0.940977		FBgn0262392	64.1978	0.0775212	0.319543
592	FBgn0263843	24C3-24C3	2L	3770454	3769926	-1	-	CR43704	0	0	0	0	0		X		1.50867	1.16737	1.41211	1.29674		FBgn0263843	6.90894	0.593273	0.642105	0.92395	0.355512	0.700407		FBgn0263843	6.90894	-0.223258	0.631935	-0.353293	0.723869	0.992361		FBgn0263843	6.90894	0.497849	0.645844	0.77085	0.440796	0.933934		FBgn0263843	6.90894	-0.374886	0.630613
593	FBgn0004893	24C3-24C4	2L	3784121	3771700	1	brother of odd with entrails limited	bowl	0	0	0	0	0		X		1.06874	1.10362	1.14884	1.01501		FBgn0004893	679.091	0.0959089	0.105614	0.908111	0.36382	0.707475		FBgn0004893	679.091	0.142248	0.104676	1.35893	0.174168	0.764393		FBgn0004893	679.091	0.200172	0.106176	1.88529	0.0593908	0.488806		FBgn0004893	679.091	-0.0214932	0.103319
594	FBgn0051960	24C4-24C4	2L	3785622	3784947	1	-	CG31960							X		1.15453	1.00041	1.00016	1.00004		FBgn0051960	0.123333	0.207306	0.17811	1.16392	0.244457	NA		FBgn0051960	0.123333	0.000589869	0.178116	0.00331172	0.997358	NA		FBgn0051960	0.123333	-0.000232456	0.176087	-0.00132012	0.998947	NA		FBgn0051960	0.123333	-5.29248e-05	0.17821
595	FBgn0051958	24C4-24C4	2L	3786343	3785738	1	-	CG31958							X		1.0001	1.00039	1.00015	1.14923		FBgn0051958	0.11985	0.000145576	0.174271	0.000835342	0.999333	NA		FBgn0051958	0.11985	0.000564345	0.175373	0.00321797	0.997432	NA		FBgn0051958	0.11985	-0.000222542	0.173396	-0.00128343	0.998976	NA		FBgn0051958	0.11985	-0.200668	0.176462
596	FBgn0031571	24C5-24C5	2L	3802726	3787167	1	-	CG3921	0	0	0	0	0		X		1.08472	1.02538	1.01471	1.01772		FBgn0031571	697.444	0.117324	0.112099	1.04661	0.29528	0.644267		FBgn0031571	697.444	0.0361623	0.112857	0.320425	0.748646	0.995258		FBgn0031571	697.444	0.0210728	0.114502	0.184039	0.853983	0.995632		FBgn0031571	697.444	0.0253449	0.113795
597	FBgn0021800	24C5-24C5	2L	3810671	3803545	1	Regulator of eph expression	Reph	0	0	0	0	0		X		1.08285	1.00423	1.03521	1.00478		FBgn0021800	4748.05	0.114837	0.0530657	2.16406	0.0304598	0.160984		FBgn0021800	4748.05	0.00609062	0.0524319	0.116162	0.907524	0.999754		FBgn0021800	4748.05	0.0499194	0.0531603	0.939035	0.347713	0.894406		FBgn0021800	4748.05	0.00688632	0.0532163
598	FBgn0031573	24C5-24C5	2L	3813410	3810801	-1	-	CG3407	0	0	0	0	0		X		1.17069	1.05821	1.15595	1.26001		FBgn0031573	178.604	0.227364	0.218486	1.04063	0.298046	0.646342		FBgn0031573	178.604	-0.0816223	0.214383	-0.380731	0.703403	0.988856		FBgn0031573	178.604	0.209081	0.216557	0.965476	0.334306	0.892817		FBgn0031573	178.604	0.333437	0.214299
599	FBgn0264885	24C5-24C5	2L	3815948	3815438	1	-	CR44076							X		1.00028	1.00109	1.00042	1.14814		FBgn0264885	0.241964	0.000401217	0.25944	0.00154647	0.998766	NA		FBgn0264885	0.241964	0.00156943	0.261315	0.00600587	0.995208	NA		FBgn0264885	0.241964	-0.000612016	0.257958	-0.00237254	0.998107	NA		FBgn0264885	0.241964	-0.199297	0.265356
600	FBgn0264886	24C5-24C5	2L	3818534	3817724	1	-	CR44077							X		1.00008	1.00033	1.00013	1.12966		FBgn0264886	0.106441	0.000122362	0.163551	0.000748157	0.999403	NA		FBgn0264886	0.106441	0.000473468	0.164545	0.00287743	0.997704	NA		FBgn0264886	0.106441	-0.000187135	0.162762	-0.00114975	0.999083	NA		FBgn0264886	0.106441	0.175883	0.165414
601	FBgn0003430	24C6-24C6	2L	3827099	3825675	1	sloppy paired 1	slp1	0	0	0	0	0		X		1.11468	1.31589	1.17562	1.01714		FBgn0003430	227.292	0.156631	0.186099	0.841656	0.39998	0.736963		FBgn0003430	227.292	0.396036	0.184815	2.14288	0.0321227	0.346399		FBgn0003430	227.292	0.233427	0.187524	1.24479	0.213211	0.794061		FBgn0003430	227.292	0.0245181	0.183888
602	FBgn0004567	24C7-24C7	2L	3839185	3836840	1	sloppy paired 2	slp2	0	0	0	0	0		X		1.04699	1.16372	1.13064	1.02332		FBgn0004567	229.444	-0.0662486	0.185664	-0.356819	0.721227	0.920208		FBgn0004567	229.444	0.218743	0.186825	1.17085	0.241661	0.840529		FBgn0004567	229.444	0.177142	0.188537	0.939564	0.347441	0.894406		FBgn0004567	229.444	0.0332508	0.183368
603	FBgn0266318	24C7-24C7	2L	3845716	3845130	-1	-	CR44983							X		1.32802	1.20657	1.12423	1.50783		FBgn0266318	1.00101	0.409275	0.493695	0.829003	0.407102	NA		FBgn0266318	1.00101	-0.270914	0.486576	-0.556776	0.57768	0.974392		FBgn0266318	1.00101	-0.168934	0.479823	-0.352076	0.724781	NA		FBgn0266318	1.00101	-0.592474	0.490901
604	FBgn0264887	24C8-24C8	2L	3862097	3861405	-1	-	CR44078							X		1.82668	1.11805	1.1533	1.00367		FBgn0264887	2.30025	-0.869221	0.631335	-1.3768	0.168575	NA		FBgn0264887	2.30025	0.160983	0.637034	0.252707	0.800495	0.99751		FBgn0264887	2.30025	-0.205771	0.617155	-0.333418	0.738819	NA		FBgn0264887	2.30025	-0.00528649	0.640744
605	FBgn0031574	24C8-24C8	2L	3867507	3862668	1	-	CG3964	0	0	0	0	0		X		1.5392	3.87867	1.30881	1.44853		FBgn0031574	17.4053	-0.62218	0.634147	-0.98113	0.326529	0.67515		FBgn0031574	17.4053	-1.95556	0.62606	-3.1236	0.00178653	0.050844		FBgn0031574	17.4053	0.38826	0.635156	0.611283	0.541013	0.95797		FBgn0031574	17.4053	-0.534593	0.636096
606	FBgn0031575	24C8-24C8	2L	3871425	3867697	1	-	Cep97	0	0	0	0	0		X		1.08769	1.05683	1.09005	1.00047		FBgn0031575	907.404	0.121274	0.10013	1.21116	0.225834	0.562319		FBgn0031575	907.404	0.0797477	0.098558	0.809145	0.418432	0.939936		FBgn0031575	907.404	0.124395	0.099628	1.2486	0.211813	0.792385		FBgn0031575	907.404	-0.000679866	0.0976934
607	FBgn0051957	24C8-24C8	2L	3872458	3871271	-1	-	CG31957	0	0	0	0	0		X		1.21111	1.09542	1.02219	1.16831		FBgn0051957	130.239	-0.276331	0.248028	-1.11411	0.265231	0.611038		FBgn0051957	130.239	-0.131482	0.245179	-0.536271	0.591771	0.97464		FBgn0051957	130.239	0.0316628	0.247534	0.127913	0.898218	0.998469		FBgn0051957	130.239	-0.224423	0.244327
608	FBgn0000256	24C8-24C9	2L	3902860	3872646	-1	cappuccino	capu	0	0	0	0	0		X		1.116	1.01808	1.03641	1.06346		FBgn0000256	2980.94	0.158335	0.0629839	2.5139	0.0119403	0.083128		FBgn0000256	2980.94	0.0258529	0.0626191	0.412859	0.67971	0.985489		FBgn0000256	2980.94	0.051598	0.0631911	0.816539	0.414192	0.925291		FBgn0000256	2980.94	0.0887692	0.0627132
609	FBgn0051774	24C9-24D2	2L	3991713	3902928	-1	friend of echinoid	fred	1	0	0	0	1		X		1.28433	1.15402	1.08738	1.08184		FBgn0051774	2144.83	0.361017	0.0682127	5.29252	1.20645e-07	7.52289e-06		FBgn0051774	2144.83	0.206665	0.0684695	3.01834	0.00254161	0.0662205		FBgn0051774	2144.83	0.12086	0.0687849	1.75706	0.0789069	0.556066		FBgn0051774	2144.83	0.113493	0.0679227
610	FBgn0051773	24C9-24D1	2L	3914288	3911796	-1	-	CG31773	0	0	0	0	0		X		1.30823	1.16372	1.08115	1.29358		FBgn0051773	113.519	0.38762	0.245463	1.57914	0.114304	0.383746		FBgn0051773	113.519	0.218741	0.243477	0.898405	0.36897	0.921257		FBgn0051773	113.519	0.112564	0.252137	0.44644	0.65528	0.976218		FBgn0051773	113.519	0.371372	0.245799
611	FBgn0264341	24D2-24D2	2L	4000806	4000018	1	-	CG43797							X		1.17379	1.00077	1.0003	1.07937		FBgn0264341	0.176067	-0.231178	0.226419	-1.02102	0.307245	NA		FBgn0264341	0.176067	0.00110478	0.226285	0.00488226	0.996105	NA		FBgn0264341	0.176067	-0.000432129	0.223436	-0.00193402	0.998457	NA		FBgn0264341	0.176067	0.110185	0.227224
612	FBgn0085205	24D3-24D3	2L	4004480	4004080	1	-	CG34176							X		1.46628	1.09286	1.50204	1.14617		FBgn0085205	1.04099	-0.552164	0.517307	-1.06738	0.2858	NA		FBgn0085205	1.04099	-0.128113	0.51958	-0.246569	0.805242	0.997593		FBgn0085205	1.04099	-0.586919	0.515587	-1.13835	0.254974	NA		FBgn0085205	1.04099	0.196815	0.524761
613	FBgn0031579	24D3-24D3	2L	4005670	4004984	1	-	CG15422	0	0	0	0	0		X		2.84484	1.31433	1.02565	1.08191		FBgn0031579	5.73346	-1.50835	0.672065	-2.24435	0.0248101	0.139992		FBgn0031579	5.73346	-0.394324	0.673357	-0.585609	0.558138	0.969811		FBgn0031579	5.73346	-0.0365359	0.673187	-0.054273	0.956718	0.998956		FBgn0031579	5.73346	-0.113582	0.670025
614	FBgn0031580	24D3-24D3	2L	4006606	4006041	1	-	CG15423	0	0	0	0	0		X		1.23981	1.28062	1.97518	1.36003		FBgn0031580	27.6303	-0.310116	0.506836	-0.611867	0.540626	0.831156		FBgn0031580	27.6303	-0.356839	0.501054	-0.712176	0.476356	0.953835		FBgn0031580	27.6303	0.981983	0.489948	2.00426	0.0450422	0.423906		FBgn0031580	27.6303	0.443635	0.477014
615	FBgn0264295	24D3-24D3	2L	4007984	4007690	1	-	CG43773							X		1.0001	1.1472	1.00015	1.00003		FBgn0264295	0.118861	0.000143595	0.173454	0.000827855	0.999339	NA		FBgn0264295	0.118861	-0.198117	0.17548	-1.129	0.258897	NA		FBgn0264295	0.118861	-0.000219523	0.172587	-0.00127195	0.998985	NA		FBgn0264295	0.118861	-4.98182e-05	0.174638
616	FBgn0264296	24D3-24D3	2L	4009090	4008653	1	-	CG43774							X		1.06544	1.00015	1.00006	1.00001		FBgn0264296	0.0614233	-0.0914481	0.119121	-0.767689	0.442672	NA		FBgn0264296	0.0614233	0.000215799	0.11948	0.00180615	0.998559	NA		FBgn0264296	0.0614233	-8.5834e-05	0.118325	-0.000725407	0.999421	NA		FBgn0264296	0.0614233	-1.88731e-05	0.119534
617	FBgn0000547	24D4-24D6	2L	4115749	4031377	1	echinoid	ed	1	0	0	0	1		X		1.15637	1.04926	1.02654	1.04511		FBgn0000547	5250.85	0.209604	0.0513297	4.08349	4.43648e-05	0.000982673		FBgn0000547	5250.85	0.06937	0.0515186	1.3465	0.17814	0.768246		FBgn0000547	5250.85	0.0377914	0.0522235	0.723647	0.469282	0.943812		FBgn0000547	5250.85	0.0636616	0.0515008
618	FBgn0266319	24D5-24D5	2L	4075952	4074279	-1	-	CR44984	0	0	0	0	0		X		1.0001	1.01301	1.08839	1.03534		FBgn0266319	147.626	-0.000143893	0.232525	-0.000618828	0.999506	0.999996		FBgn0266319	147.626	-0.018655	0.234992	-0.0793854	0.936726	0.999754		FBgn0266319	147.626	0.122199	0.240824	0.507419	0.611861	0.970215		FBgn0266319	147.626	0.0501115	0.231181
619	FBgn0086032	24D5-24D5	2L	4086005	4085890	1	-	snoRNA:Me28S-C437	0	0	0	0	0		X		1.35997	1.06983	1.48067	1.42528		FBgn0086032	92.4202	0.443578	0.666657	0.665376	0.50581	0.808721		FBgn0086032	92.4202	-0.0973861	0.666789	-0.146052	0.88388	0.999754		FBgn0086032	92.4202	0.566251	0.666637	0.849415	0.39565	0.919688		FBgn0086032	92.4202	0.511242	0.666727
620	FBgn0020376	24D6-24D6	2L	4121627	4120343	1	Scavenger receptor class C, type III	Sr-CIII							X		1.00014	1.0831	1.09285	1.00005		FBgn0020376	0.127166	0.000194947	0.191342	0.00101884	0.999187	NA		FBgn0020376	0.127166	-0.115169	0.193349	-0.595651	0.551409	NA		FBgn0020376	0.127166	-0.128097	0.191159	-0.670108	0.502789	NA		FBgn0020376	0.127166	-6.90587e-05	0.192781
621	FBgn0014033	24D6-24D6	2L	4124153	4121702	1	Scavenger receptor class C, type I	Sr-CI	0	0	0	0	0		X		1.18036	1.05073	1.06645	1.29109		FBgn0014033	988.79	-0.239228	0.137406	-1.74104	0.0816771	0.309245		FBgn0014033	988.79	-0.071387	0.138506	-0.515407	0.606268	0.975582		FBgn0014033	988.79	0.0928121	0.139605	0.664821	0.506165	0.955375		FBgn0014033	988.79	0.368595	0.137336
622	FBgn0031585	24D6-24D6	2L	4151203	4149279	1	-	CG2955							X		1.18798	2.54731	1.3291	1.32475		FBgn0031585	3.76376	-0.248508	0.654104	-0.379921	0.704004	NA		FBgn0031585	3.76376	-1.34898	0.662409	-2.03647	0.0417033	0.40218		FBgn0031585	3.76376	0.410449	0.659484	0.622379	0.533693	NA		FBgn0031585	3.76376	0.405725	0.656364
623	FBgn0026394	24D7-24D7	2L	4166134	4164689	-1	Odorant receptor 24a	Or24a							X		1.11414	1.10218	1.35769	1.00031		FBgn0026394	0.451951	0.155927	0.382766	0.407368	0.683738	NA		FBgn0026394	0.451951	-0.140361	0.380601	-0.368788	0.712286	NA		FBgn0026394	0.451951	0.441158	0.379478	1.16254	0.245017	NA		FBgn0026394	0.451951	-0.000453071	0.378823
624	FBgn0264866	24D8-24D8	2L	4186114	4185401	1	-	CR44057							X		2.11378	1.4015	1.52622	1.52826		FBgn0264866	1.7036	1.07983	0.589159	1.83283	0.0668278	NA		FBgn0264866	1.7036	0.486967	0.596804	0.815958	0.414524	0.939936		FBgn0264866	1.7036	0.609967	0.581421	1.0491	0.294134	NA		FBgn0264866	1.7036	0.611894	0.586821
625	FBgn0051961	24D8-24D8	2L	4187793	4186250	-1	-	CG31961	0	0	0	0	0		X		1.18205	1.08687	1.15175	1.17926		FBgn0051961	444.193	-0.241293	0.141062	-1.71055	0.0871643	0.322483		FBgn0051961	444.193	-0.120179	0.138975	-0.864748	0.387177	0.928976		FBgn0051961	444.193	-0.203827	0.139642	-1.45964	0.144389	0.704194		FBgn0051961	444.193	-0.237878	0.139341
626	FBgn0040102	24D8-24D8	2L	4189284	4188123	1	lectin-24Db	lectin-24Db	0	0	0	0	0		X		1.03946	1.10364	1.05914	1.0226		FBgn0040102	276.184	-0.0558408	0.201332	-0.277357	0.781506	0.940051		FBgn0040102	276.184	-0.142273	0.203165	-0.700283	0.483751	0.955939		FBgn0040102	276.184	0.0828975	0.200317	0.413832	0.678997	0.979463		FBgn0040102	276.184	0.032246	0.19942
627	FBgn0031589	24D8-24D8	2L	4198071	4189340	-1	-	CG3714	0	0	0	0	0		X		1.03308	1.00267	1.06959	1.05365		FBgn0031589	2365.28	0.0469571	0.0672475	0.698273	0.485007	0.79563		FBgn0031589	2365.28	0.00385378	0.0686775	0.0561141	0.955251	0.999754		FBgn0031589	2365.28	-0.0970605	0.069762	-1.39131	0.164132	0.736649		FBgn0031589	2365.28	0.075398	0.066986
628	FBgn0001075	24D8-24D8	2L	4221796	4198404	-1	fat	ft	0	0	0	0	0		X		1.09652	1.13003	1.17155	1.04161		FBgn0001075	232.135	0.132926	0.172896	0.768817	0.442002	0.766408		FBgn0001075	232.135	0.176359	0.176613	0.99856	0.318008	0.898955		FBgn0001075	232.135	-0.22842	0.184272	-1.23958	0.215132	0.794901		FBgn0001075	232.135	0.0588203	0.180027
629	FBgn0031590	24D8-24E1	2L	4227097	4224650	-1	-	CG3702	0	0	0	0	0		X		1.01631	1.0016	1.0125	1.04454		FBgn0031590	1787.96	-0.0233385	0.0712793	-0.327423	0.743348	0.927186		FBgn0031590	1787.96	0.00230491	0.0712798	0.0323361	0.974204	0.999754		FBgn0031590	1787.96	-0.0179234	0.0724579	-0.247363	0.804627	0.991017		FBgn0031590	1787.96	0.0628664	0.0711579
630	FBgn0003941	24E1-24E1	2L	4228561	4227699	1	Ribosomal protein L40	RpL40	1	0	0	1	2		X		1.09517	1.04358	1.09548	1.12484		FBgn0003941	16221.7	-0.131154	0.0460529	-2.84789	0.00440096	0.0390185		FBgn0003941	16221.7	-0.0615432	0.0460896	-1.3353	0.18178	0.772951		FBgn0003941	16221.7	-0.131568	0.0463055	-2.8413	0.00449302	0.096454		FBgn0003941	16221.7	-0.169723	0.0459889
631	FBgn0265819	24E1-24E1	2L	4229458	4228921	1	-	CR44608	0	0	0	0	0		X		1.29014	1.10386	1.19291	1.0038		FBgn0265819	6.65082	0.367532	0.668771	0.549563	0.582619	0.856387		FBgn0265819	6.65082	-0.142551	0.663416	-0.214875	0.829865	0.999754		FBgn0265819	6.65082	0.254486	0.665856	0.382193	0.702318	0.983366		FBgn0265819	6.65082	0.00546793	0.666934
632	FBgn0264867	24E1-24E1	2L	4242397	4241070	1	-	CR44058							X		1.24906	1.21012	1.07365	1.15109		FBgn0264867	1.29706	0.320847	0.54788	0.585616	0.558134	NA		FBgn0264867	1.29706	-0.275145	0.550301	-0.49999	0.617082	0.977202		FBgn0264867	1.29706	0.102519	0.557252	0.183972	0.854036	NA		FBgn0264867	1.29706	-0.203006	0.564897
633	FBgn0264868	24E1-24E1	2L	4249676	4246209	-1	-	CR44059							X		2.03601	1.12392	1.23257	1.16884		FBgn0264868	3.22689	-1.02574	0.650397	-1.5771	0.114772	NA		FBgn0264868	3.22689	-0.168539	0.65096	-0.258908	0.795706	0.997363		FBgn0264868	3.22689	-0.301675	0.652832	-0.462102	0.644008	NA		FBgn0264868	3.22689	0.225074	0.656089
634	FBgn0265269	24E1-24E1	2L	4258425	4257572	1	-	CG15425							X		1.50399	1.073	1.17888	1.00342		FBgn0265269	1.67019	-0.588792	0.595126	-0.989357	0.322489	NA		FBgn0265269	1.67019	-0.101653	0.587758	-0.17295	0.862691	0.999754		FBgn0265269	1.67019	0.23742	0.589409	0.40281	0.687088	NA		FBgn0265269	1.67019	-0.00492474	0.596261
635	FBgn0264889	24E1-24E1	2L	4261101	4259946	-1	-	CR44080							X		1.10897	1.19931	1.21959	1.00127		FBgn0264889	0.92238	0.14922	0.479881	0.310953	0.755837	NA		FBgn0264889	0.92238	-0.262206	0.479961	-0.546308	0.584854	0.974392		FBgn0264889	0.92238	0.286396	0.475264	0.602605	0.546772	NA		FBgn0264889	0.92238	-0.00183333	0.489216
636	FBgn0031592	24E1-24E1	2L	4281324	4277696	-1	Arginine methyltransferase 2	Art2	0	0	0	0	0		X		1.01231	1.06551	1.84141	1.17038		FBgn0031592	11.2001	0.017651	0.631204	0.027964	0.977691	0.993717		FBgn0031592	11.2001	-0.0915403	0.629767	-0.145356	0.88443	0.999754		FBgn0031592	11.2001	-0.880809	0.635784	-1.38539	0.165933	0.738517		FBgn0031592	11.2001	0.226982	0.627931
637	FBgn0010473	24E1-24E1	2L	4323781	4283148	1	turtle	tutl	1	0	0	0	1		CIR GL		1.10646	1.04289	1.0331	1.03961		FBgn0010473	17023.6	0.145945	0.0531195	2.74749	0.0060053	0.0494664		FBgn0010473	17023.6	0.0605837	0.0532623	1.13746	0.255346	0.858249		FBgn0010473	17023.6	-0.0469812	0.0532911	-0.881595	0.377996	0.913892		FBgn0010473	17023.6	0.0560487	0.053157
638	FBgn0028482	24E1-24E1	2L	4331830	4324554	1	-	CG16857	1	1	0	0	2		X		1.20764	1.16262	1.08272	1.05634		FBgn0028482	6604.71	0.272195	0.0656209	4.14799	3.35403e-05	0.000776919		FBgn0028482	6604.71	0.217374	0.0657099	3.30808	0.000939364	0.0318845		FBgn0028482	6604.71	0.114661	0.0662964	1.72952	0.0837161	0.575859		FBgn0028482	6604.71	0.0790685	0.0652513
639	FBgn0020762	24E1-24E1	2L	4345776	4333913	1	ABC transporter expressed in trachea	Atet	1	0	0	0	1		X		1.14422	1.08474	1.04726	1.0524		FBgn0020762	2927.55	0.194371	0.0654889	2.968	0.00299747	0.0288498		FBgn0020762	2927.55	0.117344	0.0653816	1.79476	0.0726922	0.542066		FBgn0020762	2927.55	0.0666185	0.0658674	1.0114	0.311823	0.87889		FBgn0020762	2927.55	0.0736848	0.064992
640	FBgn0262375	24E1-24E1	2L	4343756	4343696	1	mir-1005 stem loop	mir-1005	0	0	0	0	0		X		1.29369	1.21673	1.01649	1.23195		FBgn0262375	59.9919	0.371497	0.335076	1.10869	0.267562	0.614352		FBgn0262375	59.9919	0.283011	0.327544	0.864038	0.387567	0.928976		FBgn0262375	59.9919	-0.0235927	0.335509	-0.070319	0.94394	0.998826		FBgn0262375	59.9919	0.300946	0.334918
641	FBgn0265908	24E1-24E1	2L	4347954	4347501	1	-	CR44697							X		1.22875	1.00707	1.11878	1.10367		FBgn0265908	0.48597	-0.297195	0.395188	-0.752035	0.45203	NA		FBgn0265908	0.48597	0.010162	0.402129	0.0252705	0.979839	NA		FBgn0265908	0.48597	0.161926	0.390929	0.414208	0.678722	NA		FBgn0265908	0.48597	0.142313	0.396252
642	FBgn0265909	24E1-24E1	2L	4348678	4348318	1	-	CR44698							X		1.00101	1.13314	1.00154	1.36996		FBgn0265909	0.475483	0.00146353	0.395505	0.00370042	0.997048	NA		FBgn0265909	0.475483	0.18032	0.41129	0.438426	0.661077	NA		FBgn0265909	0.475483	-0.00222026	0.392733	-0.00565336	0.995489	NA		FBgn0265909	0.475483	-0.454133	0.406415
643	FBgn0265910	24E1-24E1	2L	4349685	4349172	1	-	CR44699							X		1.13651	1.01868	1.08688	1.09885		FBgn0265910	0.757024	-0.184608	0.446283	-0.413656	0.679126	NA		FBgn0265910	0.757024	0.0267073	0.442927	0.0602972	0.951919	NA		FBgn0265910	0.757024	0.120197	0.440209	0.273045	0.784818	NA		FBgn0265910	0.757024	-0.135998	0.441365
644	FBgn0265911	24E1-24E1	2L	4351449	4350999	1	-	CR44700							X		NA	NA	NA	NA		FBgn0265911	0	NA	NA	NA	NA	NA		FBgn0265911	0	NA	NA	NA	NA	NA		FBgn0265911	0	NA	NA	NA	NA	NA		FBgn0265911	0	NA	NA
645	FBgn0031596	24E1-24E1	2L	4354034	4352975	1	-	CG15429							X		1.00061	1.47341	1.10185	1.20027		FBgn0031596	0.508489	0.000883625	0.359166	0.00246022	0.998037	NA		FBgn0031596	0.508489	-0.559162	0.367367	-1.52208	0.127989	NA		FBgn0031596	0.508489	0.139931	0.358957	0.389825	0.696666	NA		FBgn0031596	0.508489	0.263355	0.364883
646	FBgn0026319	24E1-24E4	2L	4380716	4361925	1	TNF-receptor-associated factor 4	Traf4	0	0	0	0	0		X		1.33189	1.11534	1.18679	1.01702		FBgn0026319	192.077	0.413472	0.197686	2.09155	0.0364784	0.181523		FBgn0026319	192.077	0.15748	0.196537	0.801275	0.422972	0.939936		FBgn0026319	192.077	0.247064	0.205304	1.20341	0.228819	0.81089		FBgn0026319	192.077	0.0243432	0.200108
647	FBgn0031597	24E4-24E4	2L	4382735	4380722	-1	-	CG17612	0	0	0	0	0		X		1.13463	1.14001	1.03367	1.11624		FBgn0031597	118.196	-0.182218	0.266413	-0.683971	0.493994	0.801415		FBgn0031597	118.196	0.189049	0.260855	0.724729	0.468618	0.951625		FBgn0031597	118.196	-0.0477746	0.264431	-0.18067	0.856627	0.995809		FBgn0031597	118.196	0.158643	0.267431
648	FBgn0031598	24E4-24E4	2L	4386062	4382925	-1	-	CG3338	0	0	0	0	0		X		1.04943	1.09223	1.04734	1.02284		FBgn0031598	894.452	-0.0696084	0.0992114	-0.701617	0.482918	0.794878		FBgn0031598	894.452	-0.127276	0.0962187	-1.32278	0.185909	0.779628		FBgn0031598	894.452	-0.0667346	0.0989154	-0.674664	0.499889	0.953164		FBgn0031598	894.452	-0.032586	0.098496
649	FBgn0261976	24F1-24F1	2L	4387356	4386182	-1	Psf2	Psf2	0	0	0	0	0		X		1.19133	1.02069	1.02534	1.00681		FBgn0261976	211.468	-0.252577	0.19488	-1.29606	0.194954	0.51766		FBgn0261976	211.468	-0.0295506	0.183802	-0.160774	0.872271	0.999754		FBgn0261976	211.468	0.0360968	0.196058	0.184113	0.853925	0.995632		FBgn0261976	211.468	0.0097926	0.197376
650	FBgn0027560	24E4-24E5	2L	4392778	4388327	1	Trehalose-6-phosphate synthase 1	Tps1	1	1	1	0	3		X		1.1573	1.1285	1.14345	1.07514		FBgn0027560	30722.3	-0.210764	0.0519547	-4.0567	4.97717e-05	0.00107705		FBgn0027560	30722.3	-0.174413	0.0518567	-3.36335	0.000770014	0.0283297		FBgn0027560	30722.3	-0.193393	0.0519558	-3.72226	0.000197444	0.0088965		FBgn0027560	30722.3	-0.104523	0.0519291
651	FBgn0031600	24E5-24E5	2L	4393876	4392770	-1	-	CG3652	0	0	0	0	0		X		1.2299	1.00299	1.01228	1.15129		FBgn0031600	506.927	-0.298546	0.134729	-2.21591	0.0266976	0.146998		FBgn0031600	506.927	0.00431271	0.133431	0.0323216	0.974216	0.999754		FBgn0031600	506.927	-0.017609	0.134584	-0.13084	0.895902	0.998469		FBgn0031600	506.927	0.203248	0.133431
652	FBgn0022153	24E5-24F1	2L	4400487	4394196	1	lethal (2) k05819	l(2)k05819	0	0	0	0	0		X		1.07617	1.00195	1.05746	1.00979		FBgn0022153	1627.08	0.105912	0.0755996	1.40095	0.161228	0.467936		FBgn0022153	1627.08	-0.00281169	0.0748794	-0.0375496	0.970047	0.999754		FBgn0022153	1627.08	-0.0806093	0.0760647	-1.05975	0.28926	0.863383		FBgn0022153	1627.08	0.0140517	0.0752106
653	FBgn0053003	24F1-24F1	2L	4403142	4400953	1	-	CG33003							X		1.57417	2.24627	1.65239	1.86004		FBgn0053003	2.08621	-0.654591	0.642654	-1.01857	0.308405	NA		FBgn0053003	2.08621	1.16753	0.636177	1.83523	0.0664723	0.518201		FBgn0053003	2.08621	0.72455	0.633428	1.14386	0.252684	NA		FBgn0053003	2.08621	0.895338	0.633488
654	FBgn0031601	24F1-24F1	2L	4403955	4403251	1	Dim1	Dim1	0	0	0	0	0		X		1.01653	1.2076	1.10018	1.17989		FBgn0031601	284.041	0.023652	0.181045	0.130642	0.896059	0.974979		FBgn0031601	284.041	0.272146	0.177017	1.5374	0.124195	0.680729		FBgn0031601	284.041	0.137744	0.179691	0.766561	0.443342	0.935325		FBgn0031601	284.041	0.23865	0.17842
655	FBgn0031602	24F1-24F2	2L	4441282	4403992	-1	-	CG15431	1	0	0	0	1		X		1.22264	1.08764	1.00162	1.05295		FBgn0031602	2223.99	0.290005	0.0737885	3.93022	8.4868e-05	0.00165742		FBgn0031602	2223.99	0.121203	0.0741785	1.63394	0.102272	0.619535		FBgn0031602	2223.99	-0.00233503	0.0743816	-0.0313926	0.974956	0.999951		FBgn0031602	2223.99	0.0744362	0.0737398
656	FBgn0262357	24F1-24F1	2L	4411824	4411155	1	-	CG43055	0	0	0	0	0		X		1.07518	1.97791	1.04084	1.11174		FBgn0262357	32.8299	0.104575	0.47333	0.220935	0.825143	0.955922		FBgn0262357	32.8299	0.983976	0.483782	2.03392	0.0419593	0.403497		FBgn0262357	32.8299	-0.0577526	0.466662	-0.123757	0.901508	0.998469		FBgn0262357	32.8299	0.152815	0.468966
657	FBgn0051963	24F2-24F2	2L	4419048	4418977	-1	transfer RNA:CR31963	tRNA:CR31963	0	0	0	0	0		X		1.04045	1.94512	1.06372	1.26728		FBgn0051963	28.7281	-0.0572022	0.538703	-0.106185	0.915436	0.980414		FBgn0051963	28.7281	0.959858	0.543093	1.76739	0.0771628	0.557749		FBgn0051963	28.7281	-0.0891121	0.531758	-0.16758	0.866914	0.996717		FBgn0051963	28.7281	0.341738	0.533841
658	FBgn0085206	24F2-24F2	2L	4435057	4433908	1	-	CG34177	0	0	0	0	0		X		1.29485	1.89481	1.03465	2.73949		FBgn0085206	20.6623	0.372785	0.516005	0.722444	0.470022	0.786578		FBgn0085206	20.6623	-0.922051	0.526437	-1.75149	0.079861	0.565837		FBgn0085206	20.6623	0.0491416	0.525269	0.0935551	0.925463	0.998826		FBgn0085206	20.6623	1.45391	0.517536
659	FBgn0085207	24F2-24F2	2L	4435057	4433908	1	-	CG34178	0	0	0	0	0		X		1.29485	1.89481	1.03465	2.73949		FBgn0085207	20.6623	0.372785	0.516005	0.722444	0.470022	0.786578		FBgn0085207	20.6623	-0.922051	0.526437	-1.75149	0.079861	0.565837		FBgn0085207	20.6623	0.0491416	0.525269	0.0935551	0.925463	0.998826		FBgn0085207	20.6623	1.45391	0.517536
660	FBgn0262358	24F2-24F2	2L	4438201	4437787	1	-	CG43056	0	0	0	0	0		X		1.32369	2.17382	1.09157	1.6574		FBgn0262358	5.25711	-0.404564	0.671953	-0.602072	0.547126	0.835195		FBgn0262358	5.25711	1.12023	0.670033	1.67191	0.094543	0.603358		FBgn0262358	5.25711	0.126406	0.67228	0.188026	0.850857	0.995632		FBgn0262358	5.25711	0.728918	0.672286
661	FBgn0259958	24F2-24F2	2L	4442060	4441429	-1	Seminal fluid protein 24F	Sfp24F							X		1.00004	1.00016	1.00006	1.06969		FBgn0259958	0.0646656	6.07202e-05	0.12242	0.000495998	0.999604	NA		FBgn0259958	0.0646656	0.000233919	0.123095	0.0019003	0.998484	NA		FBgn0259958	0.0646656	-9.29582e-05	0.121883	-0.000762682	0.999391	NA		FBgn0259958	0.0646656	0.0971874	0.123452
662	FBgn0031603	24F2-24F2	2L	4442985	4442320	1	-	CG15432	0	0	0	0	0		X		1.28959	1.08942	1.00513	1.27899		FBgn0031603	290.926	-0.366916	0.182052	-2.01545	0.0438577	0.206398		FBgn0031603	290.926	0.123564	0.18013	0.685971	0.492731	0.957457		FBgn0031603	290.926	-0.00737809	0.180647	-0.0408425	0.967421	0.999735		FBgn0031603	290.926	0.354999	0.18142
663	FBgn0027609	24F2-24F2	2L	4444680	4442870	-1	modifier of rpr and grim, ubiquitously expressed	morgue	0	0	0	0	0		X		1.05299	1.06706	1.02852	1.13219		FBgn0027609	790.4	0.0744906	0.100862	0.73854	0.460187	0.779419		FBgn0027609	790.4	0.0936362	0.0997831	0.938398	0.34804	0.911296		FBgn0027609	790.4	-0.0405749	0.102265	-0.396762	0.691543	0.980878		FBgn0027609	790.4	-0.179114	0.0997291
664	FBgn0031604	24F2-24F2	2L	4446765	4444732	1	Elongator complex protein 3	Elp3	0	0	0	0	0		X		1.02675	1.04767	1.0303	1.08788		FBgn0031604	409.057	-0.0380859	0.140473	-0.271127	0.786294	0.942621		FBgn0031604	409.057	0.0671817	0.136506	0.492154	0.62261	0.977482		FBgn0031604	409.057	-0.0430673	0.140717	-0.306056	0.759562	0.989086		FBgn0031604	409.057	-0.121518	0.137601
665	FBgn0025684	24F2-24F3	2L	4448635	4446670	-1	Major Facilitator Superfamily Transporter 18	MFS18	0	0	0	0	0		X		1.07609	1.13189	1.08818	1.07209		FBgn0025684	619.743	0.105805	0.122615	0.862908	0.388188	0.72817		FBgn0025684	619.743	0.178735	0.120098	1.48824	0.136688	0.706793		FBgn0025684	619.743	0.121912	0.122015	0.999155	0.31772	0.882643		FBgn0025684	619.743	0.100425	0.121406
666	FBgn0031606	24F3-24F3	2L	4453038	4449295	-1	-	CG15439	0	0	0	0	0		X		1.03844	1.02752	1.13919	1.0057		FBgn0031606	357.545	0.0544246	0.158512	0.343346	0.731338	0.923414		FBgn0031606	357.545	-0.0391652	0.154858	-0.252911	0.800337	0.99751		FBgn0031606	357.545	-0.188008	0.158833	-1.18369	0.236537	0.820167		FBgn0031606	357.545	0.00819832	0.155911
667	FBgn0031607	24F3-24F3	2L	4454453	4453169	-1	-	CG15440	0	0	0	0	0		X		1.04481	1.02825	1.08212	1.12819		FBgn0031607	367.967	-0.0632457	0.153312	-0.412528	0.679952	0.906433		FBgn0031607	367.967	0.040197	0.152279	0.263969	0.791804	0.997099		FBgn0031607	367.967	-0.113859	0.156804	-0.726123	0.467764	0.943812		FBgn0031607	367.967	0.174014	0.152521
668	FBgn0040705	24F3-24F3	2L	4455207	4454626	1	-	CG15434	0	0	0	0	0		X		1.03374	1.62817	1.51102	1.31097		FBgn0040705	6.78338	-0.0478725	0.654536	-0.0731396	0.941695	0.986482		FBgn0040705	6.78338	0.703254	0.651299	1.07977	0.280244	0.87136		FBgn0040705	6.78338	-0.595527	0.658041	-0.905	0.365465	0.906564		FBgn0040705	6.78338	0.39064	0.642223
669	FBgn0019982	24F3-24F3	2L	4456807	4455137	-1	GS1-like	Gs1l	0	0	0	0	0		X		1.00145	1.00791	1.11279	1.1604		FBgn0019982	2504.59	0.00208925	0.0714607	0.0292363	0.976676	0.993285		FBgn0019982	2504.59	-0.0113612	0.0727896	-0.156083	0.875967	0.999754		FBgn0019982	2504.59	-0.154188	0.073791	-2.08952	0.036661	0.375661		FBgn0019982	2504.59	-0.214624	0.0716522
670	FBgn0261606	24F8-24F8	2L	4458364	4457186	-1	Ribosomal protein L27A	RpL27A	0	0	0	0	0		X		1.07338	1.04993	1.11245	1.00183		FBgn0261606	33531.5	-0.102158	0.0500029	-2.04303	0.041049	0.196832		FBgn0261606	33531.5	-0.0702901	0.0499618	-1.40688	0.159464	0.746804		FBgn0261606	33531.5	-0.153741	0.0501593	-3.06506	0.00217624	0.0558514		FBgn0261606	33531.5	0.0026327	0.050007
671	FBgn0065053	24F3-24F3	2L	4457674	4457603	-1	-	snoRNA:Me18S-C1831	0	0	1	0	1		X		1.08238	1.05623	1.13254	1.06915		FBgn0065053	5648	-0.114207	0.0568546	-2.00875	0.0445634	0.208794		FBgn0065053	5648	-0.0789187	0.0568025	-1.38935	0.164726	0.75673		FBgn0065053	5648	-0.179562	0.0575651	-3.11928	0.00181292	0.0484809		FBgn0065053	5648	-0.0964691	0.0567883
672	FBgn0053002	24F3-24F3	2L	4459638	4458595	-1	mitochondrial ribosomal protein L27	mRpL27	0	0	0	0	0		X		1.1898	1.07327	1.23539	1.00112		FBgn0053002	373.519	-0.250723	0.145133	-1.72754	0.0840702	0.315581		FBgn0053002	373.519	0.102014	0.138516	0.736483	0.461437	0.950327		FBgn0053002	373.519	-0.304964	0.139264	-2.18982	0.0285371	0.326639		FBgn0053002	373.519	0.00160825	0.137402
673	FBgn0031608	24F3-24F3	2L	4461746	4459729	1	-	CG15435	0	0	0	0	0		X		1.17228	1.15913	1.32926	1.25438		FBgn0031608	149.609	-0.229317	0.224999	-1.01919	0.308112	0.657023		FBgn0031608	149.609	0.213045	0.216885	0.982294	0.325955	0.903178		FBgn0031608	149.609	0.410627	0.224432	1.82963	0.067305	0.517855		FBgn0031608	149.609	0.32698	0.219951
674	FBgn0031609	24F3-24F3	2L	4463447	4461657	-1	-	CG15443	0	0	0	0	0		X		1.04129	1.11094	1.06493	1.01527		FBgn0031609	333.975	-0.0583728	0.164824	-0.354152	0.723225	0.920605		FBgn0031609	333.975	0.151777	0.163659	0.927397	0.35372	0.914822		FBgn0031609	333.975	-0.0907562	0.164796	-0.55072	0.581826	0.966819		FBgn0031609	333.975	0.0218674	0.16188
675	FBgn0031610	24F3-24F4	2L	4465075	4463611	1	-	CG15436	0	0	0	0	0		X		1.15124	1.07962	1.17332	1.41068		FBgn0031610	48.5938	-0.203184	0.382787	-0.530802	0.595556	0.865157		FBgn0031610	48.5938	-0.110524	0.364197	-0.303474	0.761528	0.997067		FBgn0031610	48.5938	-0.230599	0.372493	-0.619069	0.535871	0.957659		FBgn0031610	48.5938	0.496395	0.370367
676	FBgn0031611	24F4-24F4	2L	4468022	4465174	1	-	CG17840	0	0	0	0	0		X		1.02609	1.07931	1.05591	1.11261		FBgn0031611	560.6	0.0371526	0.126863	0.292857	0.769632	0.936052		FBgn0031611	560.6	-0.110111	0.125086	-0.880284	0.378706	0.925078		FBgn0031611	560.6	-0.0784815	0.126964	-0.618138	0.536485	0.957659		FBgn0031611	560.6	-0.153944	0.124323
677	FBgn0011603	24F4-24F4	2L	4477022	4468000	-1	inebriated	ine	0	0	0	0	0		X		1.06315	1.03174	1.06171	1.02665		FBgn0011603	2373.18	0.0883396	0.0642037	1.37593	0.168844	0.479906		FBgn0011603	2373.18	0.0450752	0.0634553	0.710345	0.47749	0.954658		FBgn0011603	2373.18	-0.0863863	0.065455	-1.31978	0.186908	0.763961		FBgn0011603	2373.18	-0.0379402	0.0638678
678	FBgn0053196	24F4-25A1	2L	4614300	4477462	-1	dumpy	dp	1	0	0	1	2		X		1.32811	1.1273	1.08469	1.17463		FBgn0053196	28957.5	0.40937	0.0652885	6.27018	3.60634e-10	4.60666e-08		FBgn0053196	28957.5	0.172875	0.0655919	2.63561	0.00839862	0.149748		FBgn0053196	28957.5	0.117279	0.0655097	1.79025	0.0734133	0.53873		FBgn0053196	28957.5	0.232212	0.0652973
679	FBgn0031613	25A1-25A1	2L	4578218	4577719	-1	Heterochromatin protein 6	HP6	0	0	0	0	0		X		1.03448	2.24499	1.49788	1.08997		FBgn0031613	31.7191	-0.048909	0.479012	-0.102104	0.918674	0.981993		FBgn0031613	31.7191	-1.16671	0.51002	-2.28758	0.0221621	0.27616		FBgn0031613	31.7191	0.582918	0.490947	1.18734	0.235095	0.81851		FBgn0031613	31.7191	-0.124292	0.482156
680	FBgn0263869	25A1-25A1	2L	4582968	4582250	-1	-	CR43716	0	0	0	0	0		X		1.07159	2.25195	1.20561	1.14645		FBgn0263869	33.7478	0.099749	0.439272	0.227078	0.820363	0.953755		FBgn0263869	33.7478	-1.17118	0.470059	-2.49156	0.0127185	0.195453		FBgn0263869	33.7478	0.269769	0.449814	0.599734	0.548684	0.961104		FBgn0263869	33.7478	-0.197178	0.438646
681	FBgn0265820	25A2-25A2	2L	4620918	4619587	1	-	CR44609							X		1.17378	1.00047	1.00019	1.00004		FBgn0265820	0.136518	0.231167	0.187859	1.23054	0.218496	NA		FBgn0265820	0.136518	0.000683747	0.187731	0.00364216	0.997094	NA		FBgn0265820	0.136518	-0.000268879	0.18552	-0.00144933	0.998844	NA		FBgn0265820	0.136518	-6.17049e-05	0.187834
682	FBgn0083938	25A2-25A2	2L	4642872	4641296	1	BG642163	BG642163							X		1.20047	1.19293	1.00864	1.0004		FBgn0083938	0.631776	0.263596	0.432061	0.610091	0.541801	NA		FBgn0083938	0.631776	-0.254505	0.430255	-0.591521	0.554172	NA		FBgn0083938	0.631776	-0.0124161	0.430673	-0.0288295	0.977001	NA		FBgn0083938	0.631776	-0.000579614	0.426915
683	FBgn0031617	25A2-25A2	2L	4646562	4642972	1	-	CG15635							X		1.21131	1.22552	1.13691	1.70893		FBgn0031617	1.0847	0.276563	0.535279	0.516671	0.605386	NA		FBgn0031617	1.0847	-0.293396	0.527597	-0.556099	0.578143	0.974392		FBgn0031617	1.0847	0.185115	0.519521	0.356319	0.721602	NA		FBgn0031617	1.0847	0.773092	0.539921
684	FBgn0264342	25A2-25A2	2L	4647920	4647051	1	-	CG43798							X		NA	NA	NA	NA		FBgn0264342	0	NA	NA	NA	NA	NA		FBgn0264342	0	NA	NA	NA	NA	NA		FBgn0264342	0	NA	NA	NA	NA	NA		FBgn0264342	0	NA	NA
685	FBgn0031619	25A2-25A2	2L	4652892	4651403	1	-	CG3355							X		1.86255	1.43015	1.23795	2.84229		FBgn0031619	2.63685	-0.897279	0.646638	-1.38761	0.165257	NA		FBgn0031619	2.63685	-0.516171	0.645224	-0.799987	0.423718	0.939936		FBgn0031619	2.63685	-0.307952	0.640449	-0.480838	0.630632	NA		FBgn0031619	2.63685	-1.50705	0.644784
686	FBgn0031620	25A3-25A3	2L	4687232	4682677	1	-	CG11929							X		1.00312	3.68652	1.65763	1.01714		FBgn0031620	3.06969	0.00449788	0.583735	0.00770535	0.993852	NA		FBgn0031620	3.06969	-1.88226	0.61025	-3.08441	0.00203958	0.0563129		FBgn0031620	3.06969	-0.729121	0.591977	-1.23167	0.218072	NA		FBgn0031620	3.06969	-0.0245205	0.596175
687	FBgn0000227	25A3-25A3	2L	4684461	4683052	-1	Blastoderm-specific gene 25A	Bsg25A							X		1.00036	1.16232	1.10559	1.16588		FBgn0000227	0.281444	0.000515169	0.28799	0.00178884	0.998573	NA		FBgn0000227	0.281444	-0.217006	0.292052	-0.743038	0.457459	NA		FBgn0000227	0.281444	-0.14482	0.28788	-0.503057	0.614924	NA		FBgn0000227	0.281444	0.221416	0.292324
688	FBgn0031621	25A3-25A3	2L	4688956	4687511	1	Early boundary activity 3	Elba3							X		1.00067	1.20072	1.1095	1.29349		FBgn0031621	0.538901	0.000973478	0.37462	0.00259858	0.997927	NA		FBgn0031621	0.538901	-0.263901	0.383352	-0.688405	0.491198	NA		FBgn0031621	0.538901	-0.149915	0.37456	-0.400242	0.688978	NA		FBgn0031621	0.538901	0.37127	0.381591
689	FBgn0031622	25A3-25A3	2L	4690702	4688965	-1	-	CG3251							X		1.46813	1.12998	1.00313	1.8514		FBgn0031622	1.38156	0.55398	0.537643	1.03039	0.302828	NA		FBgn0031622	1.38156	-0.176293	0.550302	-0.320357	0.748698	0.995258		FBgn0031622	1.38156	-0.00450539	0.52671	-0.00855383	0.993175	NA		FBgn0031622	1.38156	0.888613	0.544258
690	FBgn0085380	25A3-25A3	2L	4722465	4694721	1	-	CG34351	0	0	0	0	0		X		1.09581	1.05763	1.05839	1.08472		FBgn0085380	1462.05	0.131993	0.0851186	1.5507	0.120974	0.397149		FBgn0085380	1462.05	0.0808382	0.0844498	0.957234	0.338449	0.908947		FBgn0085380	1462.05	-0.0818746	0.0853054	-0.959782	0.337165	0.894068		FBgn0085380	1462.05	-0.117316	0.0844357
691	FBgn0031623	25A3-25A3	2L	4701485	4700835	-1	TBP-associated factor 30kD subunit alpha-2	Taf12L	0	0	0	0	0		X		1.05092	1.68568	1.09296	1.02696		FBgn0031623	65.5736	0.0716561	0.451512	0.158702	0.873903	0.971254		FBgn0031623	65.5736	0.75333	0.457351	1.64716	0.0995252	0.612609		FBgn0031623	65.5736	-0.128247	0.455165	-0.28176	0.778128	0.989086		FBgn0031623	65.5736	0.0383822	0.453734
692	FBgn0031626	25A4-25A4	2L	4734458	4732413	-1	-	CG15631	0	0	0	0	0		X		1.86543	1.40769	1.39004	1.82114		FBgn0031626	4.48667	0.899512	0.672077	1.33841	0.180764	0.49839		FBgn0031626	4.48667	-0.493326	0.672652	-0.733405	0.463312	0.950866		FBgn0031626	4.48667	-0.475131	0.672661	-0.706346	0.479973	0.947757		FBgn0031626	4.48667	-0.864844	0.671208
693	FBgn0031627	25A4-25A6	2L	4794044	4734592	-1	-	CG15630	0	0	0	0	0		X		1.09788	1.08355	1.0353	1.05236		FBgn0031627	3945.21	0.134727	0.0624878	2.15605	0.0310801	0.163177		FBgn0031627	3945.21	0.115766	0.0636578	1.81857	0.0689768	0.527084		FBgn0031627	3945.21	0.0500494	0.0624437	0.801512	0.422835	0.926265		FBgn0031627	3945.21	0.073629	0.0619044
694	FBgn0260428	25A4-25A4	2L	4763951	4762895	1	-	CG42523	0	0	0	0	0		X		1.01341	1.01245	1.06387	1.11407		FBgn0260428	18.6138	0.0192147	0.545966	0.035194	0.971925	0.992519		FBgn0260428	18.6138	0.01785	0.557002	0.0320465	0.974435	0.999754		FBgn0260428	18.6138	-0.0893157	0.550952	-0.162112	0.871218	0.996755		FBgn0260428	18.6138	-0.155835	0.553711
695	FBgn0031628	25A6-25A6	2L	4796581	4794549	1	-	CG3294	0	0	0	0	0		X		1.09647	1.0761	1.1104	1.12153		FBgn0031628	241.203	-0.132862	0.198444	-0.66952	0.503164	0.808017		FBgn0031628	241.203	0.105816	0.192028	0.551045	0.581603	0.974392		FBgn0031628	241.203	-0.151075	0.195814	-0.77152	0.440399	0.933934		FBgn0031628	241.203	0.165468	0.192957
696	FBgn0031629	25A6-25A6	2L	4801923	4796600	-1	C-type lectin 27kD	Clect27	0	0	0	0	0		X		1.04599	1.03571	1.02167	1.01095		FBgn0031629	3295.13	-0.064863	0.0562551	-1.15301	0.248904	0.592661		FBgn0031629	3295.13	-0.0506137	0.0557646	-0.907632	0.364073	0.918243		FBgn0031629	3295.13	0.0309328	0.0564358	0.548107	0.583618	0.966819		FBgn0031629	3295.13	-0.0157155	0.0557447
697	FBgn0031630	25A6-25A6	2L	4815891	4813009	1	-	CG15629	0	0	0	0	0		X		1.2243	1.06726	1.24343	1.04058		FBgn0031630	428.142	-0.291953	0.155773	-1.87423	0.0608994	0.256237		FBgn0031630	428.142	-0.0939167	0.154653	-0.607276	0.543668	0.967542		FBgn0031630	428.142	0.314327	0.157949	1.99006	0.0465847	0.43072		FBgn0031630	428.142	-0.0573868	0.152849
698	FBgn0031631	25A6-25A7	2L	4818245	4815613	-1	-	CG3225	0	0	0	0	0		X		1.07441	1.09038	1.00213	1.09551		FBgn0031631	297.77	-0.103551	0.183398	-0.564626	0.572328	0.85192		FBgn0031631	297.77	0.124831	0.180684	0.690878	0.489642	0.957034		FBgn0031631	297.77	0.00307385	0.181349	0.0169499	0.986477	0.999982		FBgn0031631	297.77	-0.131598	0.179943
699	FBgn0263577	25A7-25A7	2L	4817881	4817816	-1	mir-4910 stem loop	mir-4910	0	0	0	0	0		X		1.17802	1.44832	1.17708	1.41914		FBgn0263577	10.197	-0.236365	0.631761	-0.374137	0.708302	0.915886		FBgn0263577	10.197	-0.534377	0.63737	-0.83841	0.401801	0.936886		FBgn0263577	10.197	-0.235213	0.637909	-0.368726	0.712332	0.984933		FBgn0263577	10.197	-0.505021	0.640342
700	FBgn0031632	25A7-25A8	2L	4828945	4821774	1	-	CG15628	0	0	0	0	0		X		1.07821	1.00515	1.00381	1.05594		FBgn0031632	3360.3	0.108641	0.0580856	1.87036	0.0614336	0.25799		FBgn0031632	3360.3	0.00740491	0.0584704	0.126644	0.899222	0.999754		FBgn0031632	3360.3	-0.00548155	0.0581823	-0.0942133	0.92494	0.998826		FBgn0031632	3360.3	0.0785339	0.0574743
701	FBgn0031633	25A8-25A8	2L	4830693	4829214	-1	-	CG2976	0	0	0	0	0		X		1.06589	1.05255	1.07508	1.20414		FBgn0031633	471.444	0.0920529	0.126612	0.727047	0.467197	0.784946		FBgn0031633	471.444	0.0738924	0.123623	0.597724	0.550024	0.96891		FBgn0031633	471.444	0.104439	0.125427	0.832673	0.405029	0.92321		FBgn0031633	471.444	0.267999	0.123999
702	FBgn0263575	25A8-25A8	2L	4830039	4829980	-1	mir-4912 stem loop	mir-4912	0	0	0	0	0		X		1.06187	1.19046	1.193	1.01633		FBgn0263575	36.0894	-0.0866123	0.401105	-0.215934	0.829039	0.958248		FBgn0263575	36.0894	0.251519	0.392082	0.641496	0.5212	0.966051		FBgn0263575	36.0894	-0.254593	0.394507	-0.645343	0.518705	0.956083		FBgn0263575	36.0894	0.0233677	0.39446
703	FBgn0031634	25A8-25A8	2L	4835300	4830846	-1	Ionotropic receptor 25a	Ir25a	0	0	0	0	0		X		1.03576	1.34479	1.48911	1.17244		FBgn0031634	183.167	0.0506885	0.209056	0.242463	0.808421	0.950692		FBgn0031634	183.167	0.427384	0.207486	2.05982	0.0394158	0.389136		FBgn0031634	183.167	0.574453	0.207531	2.76803	0.00563954	0.111746		FBgn0031634	183.167	0.229519	0.199924
704	FBgn0031635	25A8-25A8	2L	4837999	4835335	-1	tank	tank	0	0	0	0	0		X		1.09661	1.02648	1.17546	1.12145		FBgn0031635	935.975	-0.133055	0.106252	-1.25226	0.210474	0.540332		FBgn0031635	935.975	-0.0377015	0.105957	-0.355818	0.721977	0.992096		FBgn0031635	935.975	-0.233226	0.106805	-2.18366	0.0289874	0.328675		FBgn0031635	935.975	-0.165371	0.104658
705	FBgn0031636	25A8-25A8	2L	4841465	4838347	1	-	CG12194	0	0	0	0	0		X		1.07401	1.10867	1.08198	1.05937		FBgn0031636	1933.6	0.103014	0.0751039	1.37161	0.170183	0.4814		FBgn0031636	1933.6	0.148833	0.0744372	1.99945	0.0455601	0.422458		FBgn0031636	1933.6	0.113676	0.075578	1.50409	0.132558	0.685829		FBgn0031636	1933.6	-0.0832091	0.0744833
706	FBgn0031637	25A8-25B1	2L	4847295	4841482	-1	mextli	mxt	0	0	0	0	0		X		1.05528	1.00753	1.05985	1.01021		FBgn0031637	5096.47	0.0776263	0.0553625	1.40215	0.160872	0.467651		FBgn0031637	5096.47	-0.0108296	0.0551661	-0.196309	0.844368	0.999754		FBgn0031637	5096.47	-0.0838597	0.0555049	-1.51085	0.130826	0.681254		FBgn0031637	5096.47	-0.0146598	0.0549426
707	FBgn0031638	25B1-25B1	2L	4849499	4847766	1	-	CG11927	0	0	0	0	0		X		1.00202	1.02567	1.03375	1.05141		FBgn0031638	483.756	0.0029054	0.139836	0.0207773	0.983423	0.994687		FBgn0031638	483.756	0.0365726	0.137603	0.265783	0.790407	0.997067		FBgn0031638	483.756	-0.0478871	0.139477	-0.343333	0.731348	0.984935		FBgn0031638	483.756	-0.0723318	0.137914
708	FBgn0031639	25B1-25B1	2L	4850419	4849439	-1	mitochondrial ribosomal protein S2	mRpS2	0	0	0	0	0		X		1.02551	1.05773	1.07353	1.02949		FBgn0031639	419.646	-0.0363419	0.142737	-0.254608	0.799026	0.948662		FBgn0031639	419.646	0.0809774	0.138647	0.584056	0.559183	0.970594		FBgn0031639	419.646	-0.102368	0.141535	-0.723275	0.469511	0.943812		FBgn0031639	419.646	0.0419266	0.139308
709	FBgn0031640	25B1-25B1	2L	4852640	4850641	1	Mon1 ortholog	Mon1	0	0	0	0	0		X		1.10432	1.02777	1.05244	1.07189		FBgn0031640	700.975	-0.143163	0.124561	-1.14934	0.250417	0.594075		FBgn0031640	700.975	0.0395151	0.123387	0.320254	0.748776	0.995258		FBgn0031640	700.975	0.0737355	0.12443	0.592584	0.55346	0.961595		FBgn0031640	700.975	-0.100155	0.123544
710	FBgn0051660	25B1-25B1	2L	4876792	4852864	1	poor gastrulation	pog	0	0	0	0	0		X		1.07238	1.06174	1.01137	1.00911		FBgn0051660	3088.83	0.100819	0.0616848	1.63442	0.10217	0.358851		FBgn0051660	3088.83	0.0864257	0.061809	1.39827	0.162031	0.753488		FBgn0051660	3088.83	-0.0163121	0.0621236	-0.262575	0.792879	0.989086		FBgn0051660	3088.83	0.0130886	0.0614272
711	FBgn0000286	25B1-25B1	2L	4883107	4876891	-1	Chorion factor 2	Cf2	0	0	0	0	0		X		1.04776	1.01134	1.02411	1.04159		FBgn0000286	3089.13	0.0673022	0.0599863	1.12196	0.26188	0.607681		FBgn0000286	3089.13	-0.016275	0.060242	-0.27016	0.787037	0.997067		FBgn0000286	3089.13	-0.0343691	0.0605488	-0.567626	0.570289	0.964096		FBgn0000286	3089.13	-0.058782	0.0595095
712	FBgn0031643	25B1-25B1	2L	4885669	4883298	1	-	CG3008	0	0	0	0	0		X		1.00172	1.03059	1.00703	1.18676		FBgn0031643	1161.86	-0.00248453	0.0842714	-0.0294825	0.97648	0.993285		FBgn0031643	1161.86	-0.0434636	0.0824387	-0.527224	0.598038	0.975334		FBgn0031643	1161.86	0.0101115	0.0841438	0.12017	0.904349	0.998804		FBgn0031643	1161.86	0.247028	0.0823818
713	FBgn0031644	25B1-25B1	2L	4891277	4889995	1	-	CG15625	0	0	0	0	0		X		1.60675	1.39083	2.77852	1.57029		FBgn0031644	9.81468	0.684145	0.60354	1.13355	0.256982	0.602264		FBgn0031644	9.81468	0.475945	0.61111	0.778821	0.436085	0.944953		FBgn0031644	9.81468	-1.47432	0.639318	-2.30608	0.0211064	0.274736		FBgn0031644	9.81468	0.651029	0.601194
714	FBgn0031645	25B1-25B2	2L	4903889	4892112	1	-	CG3036	1	0	1	1	3		X		1.16863	1.04514	1.24213	1.33617		FBgn0031645	6765.4	0.224812	0.0716944	3.1357	0.00171444	0.0186575		FBgn0031645	6765.4	0.0636922	0.0719365	0.885394	0.375944	0.924185		FBgn0031645	6765.4	0.312814	0.0715994	4.36894	1.24849e-05	0.000869121		FBgn0031645	6765.4	0.418104	0.0705569
715	FBgn0031646	25B2-25B3	2L	4906762	4903865	-1	-	CG2837	1	0	0	0	1		X		1.65774	1.05898	1.0594	1.09236		FBgn0031646	395.542	-0.729217	0.162109	-4.4983	6.8499e-06	0.00021057		FBgn0031646	395.542	-0.0826754	0.154746	-0.534266	0.593157	0.97464		FBgn0031646	395.542	-0.083252	0.148266	-0.561503	0.574455	0.965438		FBgn0031646	395.542	-0.127454	0.150565
716	FBgn0041150	25B3-25B3	2L	4932384	4908581	-1	hoepel1	hoe1	0	0	0	0	0		X		1.00799	1.00203	1.06535	1.03954		FBgn0041150	9465.12	-0.0114791	0.0491366	-0.233616	0.815283	0.952864		FBgn0041150	9465.12	0.0029277	0.0487267	0.0600841	0.952089	0.999754		FBgn0041150	9465.12	-0.0913285	0.0494145	-1.84821	0.0645716	0.509928		FBgn0041150	9465.12	-0.0559425	0.0488962
717	FBgn0031649	25B4-25B4	2L	4936450	4933047	-1	hoepel2	hoe2	0	0	0	0	0		X		1.10358	1.10065	1.05868	1.04043		FBgn0031649	2662.86	0.142191	0.0741788	1.91687	0.0552547	0.240326		FBgn0031649	2662.86	0.138357	0.0736078	1.87965	0.0601563	0.492396		FBgn0031649	2662.86	0.0822731	0.0741739	1.10919	0.267347	0.85128		FBgn0031649	2662.86	0.0571793	0.0738945
718	FBgn0003372	25B4-25B4	2L	4941423	4937409	1	Salivary gland secretion 1	Sgs1	0	0	0	0	0		X		1.10154	1.12391	1.11821	1.01015		FBgn0003372	81.8161	0.139527	0.317428	0.439555	0.660259	0.897578		FBgn0003372	81.8161	-0.16852	0.306356	-0.55008	0.582265	0.974392		FBgn0003372	81.8161	-0.161196	0.310752	-0.518728	0.60395	0.969161		FBgn0003372	81.8161	0.0145728	0.306792
719	FBgn0031650	25B4-25B4	2L	4944305	4942742	1	-	CG14044	0	0	0	0	0		X		1.28666	1.11148	1.14701	1.10098		FBgn0031650	100.291	-0.363631	0.27162	-1.33875	0.180653	0.498386		FBgn0031650	100.291	0.152488	0.2664	0.572401	0.56705	0.972622		FBgn0031650	100.291	0.197875	0.269932	0.733054	0.463526	0.942917		FBgn0031650	100.291	0.138792	0.265606
720	FBgn0031651	25B4-25B4	2L	4945361	4944256	-1	mitochondrial ribosomal protein L24	mRpL24	0	0	0	0	0		X		1.15944	1.07925	1.0674	1.03135		FBgn0031651	949.003	-0.213433	0.100799	-2.11741	0.0342253	0.173527		FBgn0031651	949.003	0.110031	0.0985163	1.11689	0.264043	0.863039		FBgn0031651	949.003	-0.0941007	0.0987057	-0.953346	0.340415	0.894131		FBgn0031651	949.003	0.0445301	0.097923
721	FBgn0015000	25B4-25B4	2L	4948324	4945579	1	beta subunit of type I geranylgeranyl transferase	betaggt-I	0	0	0	0	0		X		1.15199	1.00041	1.04278	1.01332		FBgn0015000	540.096	-0.204133	0.128363	-1.59028	0.111773	0.378921		FBgn0015000	540.096	0.000587987	0.125059	0.00470168	0.996249	0.999754		FBgn0015000	540.096	0.0604303	0.127153	0.475258	0.634603	0.97362		FBgn0015000	540.096	0.0190887	0.126761
722	FBgn0031652	25B4-25B4	2L	4949784	4948206	-1	jetlag	jet	0	0	0	0	0		X		1.02422	1.00647	1.04659	1.08151		FBgn0031652	459.412	0.0345228	0.131385	0.262761	0.792735	0.945744		FBgn0031652	459.412	0.0093063	0.13002	0.0715757	0.94294	0.999754		FBgn0031652	459.412	-0.065691	0.133289	-0.492848	0.62212	0.971656		FBgn0031652	459.412	0.113051	0.12967
723	FBgn0031653	25B4-25B4	2L	4950767	4949941	-1	Jonah 25Biii	Jon25Biii							X		1.5243	1.45875	1.08694	2.48596		FBgn0031653	3.93751	-0.608148	0.65607	-0.926957	0.353949	NA		FBgn0031653	3.93751	-0.544736	0.653522	-0.833539	0.404541	0.938788		FBgn0031653	3.93751	0.12027	0.648428	0.185479	0.852853	NA		FBgn0031653	3.93751	-1.3138	0.659254
724	FBgn0031654	25B4-25B4	2L	4953136	4952243	-1	Jonah 25Bii	Jon25Bii							X		1.18835	1.00119	1.19622	1.00011		FBgn0031654	0.264466	-0.248965	0.272234	-0.914529	0.360439	NA		FBgn0031654	0.264466	0.00171505	0.271909	0.00630743	0.994967	NA		FBgn0031654	0.264466	-0.258483	0.270926	-0.954072	0.340047	NA		FBgn0031654	0.264466	-0.000158231	0.272071
725	FBgn0020906	25B4-25B4	2L	4955144	4954279	-1	Jonah 25Bi	Jon25Bi							X		1.57065	1.75903	3.03932	2.05305		FBgn0020906	2.12291	-0.651358	0.602714	-1.08071	0.279827	NA		FBgn0020906	2.12291	-0.814779	0.607157	-1.34196	0.17961	0.769646		FBgn0020906	2.12291	-1.60375	0.610468	-2.62708	0.00861221	NA		FBgn0020906	2.12291	-1.03777	0.610077
726	FBgn0031655	25B4-25B4	2L	4958292	4955509	1	Marcal1	Marcal1	0	0	0	0	0		X		1.16121	1.05873	1.06983	1.01607		FBgn0031655	128.921	-0.215624	0.233542	-0.923277	0.355863	0.700407		FBgn0031655	128.921	0.0823392	0.232698	0.353845	0.723455	0.992253		FBgn0031655	128.921	-0.0973809	0.232449	-0.418935	0.675263	0.979463		FBgn0031655	128.921	0.0229979	0.231127
727	FBgn0083960	25B4-25B5	2L	4965430	4958411	1	-	CG34124	0	0	0	0	0		X		1.97097	1.13827	1.26198	1.25669		FBgn0083960	4.90752	-0.978908	0.672082	-1.45653	0.145246	0.442184		FBgn0083960	4.90752	0.186841	0.666029	0.28053	0.779071	0.997067		FBgn0083960	4.90752	-0.335692	0.672072	-0.499487	0.617436	0.970643		FBgn0083960	4.90752	-0.329627	0.67164
728	FBgn0264372	25B5-25B5	2L	4965425	4963976	-1	-	CR43824							X		1.49939	1.10226	1.10879	1.49646		FBgn0264372	1.69388	-0.584374	0.585322	-0.99838	0.318095	NA		FBgn0264372	1.69388	0.140467	0.605459	0.232002	0.816537	0.999167		FBgn0264372	1.69388	0.148983	0.583142	0.255483	0.79835	NA		FBgn0264372	1.69388	-0.581555	0.58841
729	FBgn0083961	25B5-25B5	2L	4966399	4965673	1	-	CG34125	0	0	0	0	0		X		1.10046	1.03378	1.0304	1.01777		FBgn0083961	636.725	-0.138107	0.113116	-1.22092	0.222115	0.555899		FBgn0083961	636.725	0.0479256	0.111346	0.430421	0.666889	0.983279		FBgn0083961	636.725	-0.0432054	0.112901	-0.382684	0.701954	0.983366		FBgn0083961	636.725	0.0254067	0.110851
730	FBgn0015834	25B5-25B5	2L	4967775	4966367	-1	Trip1	Trip1	0	0	0	0	0		X		1.01549	1.02314	1.09777	1.01068		FBgn0015834	4829.08	-0.0221755	0.0550659	-0.402708	0.687163	0.90837		FBgn0015834	4829.08	-0.0330051	0.0546091	-0.604389	0.545585	0.967686		FBgn0015834	4829.08	-0.134578	0.0555665	-2.42193	0.0154384	0.224198		FBgn0015834	4829.08	0.015323	0.0547932
731	FBgn0262467	25B5-25B5	2L	4968935	4967832	-1	Synthesis of cytochrome c oxidase	Scox	0	0	0	0	0		X		1.08722	1.01867	1.10605	1.13297		FBgn0262467	759.955	-0.12065	0.109953	-1.09729	0.272514	0.619895		FBgn0262467	759.955	0.0266865	0.105747	0.252362	0.800761	0.997593		FBgn0262467	759.955	0.145419	0.107157	1.35707	0.17476	0.750746		FBgn0262467	759.955	0.180107	0.10667
732	FBgn0031657	25B5-25B5	2L	4970216	4969004	1	-	CG3756	0	0	0	0	0		X		1.03298	1.10338	1.31887	1.05565		FBgn0031657	254.2	0.0468071	0.205765	0.227479	0.820052	0.953719		FBgn0031657	254.2	0.141925	0.200147	0.709105	0.47826	0.954846		FBgn0031657	254.2	-0.399298	0.206431	-1.9343	0.0530765	0.461456		FBgn0031657	254.2	-0.0781248	0.204606
733	FBgn0010607	25B5-25B5	2L	4973921	4970135	-1	lethal (2) 05714	l(2)05714	0	0	0	0	0		X		1.06629	1.06069	1.06736	1.09573		FBgn0010607	952.461	-0.0925979	0.0939024	-0.986108	0.32408	0.672649		FBgn0010607	952.461	0.0850066	0.0917708	0.926293	0.354294	0.914822		FBgn0010607	952.461	-0.0940434	0.0933933	-1.00696	0.313953	0.880795		FBgn0010607	952.461	0.131892	0.0918908
734	FBgn0031659	25B5-25B5	2L	4973687	4971702	1	-	CG14043	0	0	0	0	0		X		1.03098	1.09597	1.07828	1.08764		FBgn0031659	733.217	-0.044021	0.10713	-0.410911	0.681137	0.906433		FBgn0031659	733.217	0.132215	0.105037	1.25875	0.208122	0.807126		FBgn0031659	733.217	-0.108731	0.106872	-1.0174	0.308965	0.876366		FBgn0031659	733.217	0.121195	0.105217
735	FBgn0031660	25B5-25B5	2L	4975316	4973976	1	mitochondrial ribosomal protein L28	mRpL28	0	0	0	0	0		X		1.00001	1.05504	1.08617	1.08657		FBgn0031660	1484.31	1.30864e-05	0.0823865	0.000158842	0.999873	0.999996		FBgn0031660	1484.31	-0.0772926	0.0817052	-0.945994	0.344152	0.911068		FBgn0031660	1484.31	-0.119253	0.081988	-1.45452	0.145802	0.705977		FBgn0031660	1484.31	-0.119778	0.0810217
736	FBgn0031661	25B5-25B5	2L	4977023	4975300	-1	GDP-mannose 4,6-dehydratase	Gmd	0	0	0	0	0		X		1.01649	1.21842	1.00032	1.08368		FBgn0031661	364.49	0.0235978	0.1434	0.164559	0.869291	0.970251		FBgn0031661	364.49	-0.285015	0.138455	-2.05854	0.0395387	0.389171		FBgn0031661	364.49	-0.000467743	0.142061	-0.00329256	0.997373	0.999982		FBgn0031661	364.49	0.115945	0.140259
737	FBgn0031662	25B5-25B5	2L	4978567	4977312	1	-	CG3792	0	0	0	0	0		X		1.04435	1.00146	1.01296	1.12398		FBgn0031662	827.642	-0.0626018	0.098541	-0.635287	0.525241	0.821321		FBgn0031662	827.642	0.00210989	0.0951855	0.0221661	0.982315	0.999754		FBgn0031662	827.642	0.018576	0.0974059	0.190707	0.848755	0.995487		FBgn0031662	827.642	0.168611	0.0955517
738	FBgn0031663	25B5-25B5	2L	4979379	4978484	-1	-	CG8891	0	0	0	0	0		X		1.3132	1.08168	1.0566	1.10276		FBgn0031663	309.641	-0.393091	0.171216	-2.29588	0.0216829	0.127018		FBgn0031663	309.641	-0.113272	0.166852	-0.678878	0.497215	0.958249		FBgn0031663	309.641	-0.0794325	0.167076	-0.475429	0.634482	0.97362		FBgn0031663	309.641	0.141113	0.165064
739	FBgn0031664	25B5-25B5	2L	4981592	4979513	-1	-	CG8892	0	0	0	0	0		X		1.04164	1.03152	1.16832	1.00757		FBgn0031664	307.384	0.0588545	0.153941	0.382318	0.702226	0.913997		FBgn0031664	307.384	0.0447716	0.148806	0.300873	0.763512	0.997067		FBgn0031664	307.384	-0.224433	0.15368	-1.46039	0.144182	0.70416		FBgn0031664	307.384	-0.0108756	0.150408
740	FBgn0083962	25B5-25B9	2L	4992702	4981614	1	-	CG34126	0	0	0	0	0		X		1.03764	1.01795	1.02857	1.03135		FBgn0083962	5502.28	0.0533047	0.0481484	1.10709	0.268253	0.615094		FBgn0083962	5502.28	-0.0256716	0.0484448	-0.529915	0.596171	0.975103		FBgn0083962	5502.28	-0.0406389	0.0485704	-0.836701	0.40276	0.92321		FBgn0083962	5502.28	0.0445362	0.0480018
741	FBgn0053113	25B9-25C1	2L	5009720	4992808	-1	Reticulon-like1	Rtnl1	0	0	0	0	0		X		1.03689	1.03612	1.00741	1.03914		FBgn0053113	12338.5	0.0522683	0.0447392	1.16829	0.242691	0.585242		FBgn0053113	12338.5	0.0511898	0.0449274	1.13939	0.254541	0.857711		FBgn0053113	12338.5	-0.0106571	0.0449643	-0.237013	0.812647	0.991937		FBgn0053113	12338.5	0.0553898	0.0447728
742	FBgn0031668	25C1-25C1	2L	5010834	5009931	-1	-	CG31917	0	0	0	0	0		X		1.08321	1.02466	1.03354	1.01697		FBgn0031668	819.839	-0.115312	0.103326	-1.11601	0.26442	0.610179		FBgn0031668	819.839	0.0351401	0.101324	0.346808	0.728735	0.993598		FBgn0031668	819.839	-0.0475881	0.102925	-0.462356	0.643826	0.973696		FBgn0031668	819.839	-0.0242761	0.103411
743	FBgn0265968	25C1-25C1	2L	5010834	5009931	-1	TFB5 ortholog (S. cerevisiae)	Tfb5	0	0	0	0	0		X		1.08321	1.02466	1.03354	1.01697		FBgn0265968	819.839	-0.115312	0.103326	-1.11601	0.26442	0.610179		FBgn0265968	819.839	0.0351401	0.101324	0.346808	0.728735	0.993598		FBgn0265968	819.839	-0.0475881	0.102925	-0.462356	0.643826	0.973696		FBgn0265968	819.839	-0.0242761	0.103411
744	FBgn0031670	25C1-25C1	2L	5012127	5010922	1	-	CG3887	0	0	0	0	0		X		1.07002	1.03613	1.03045	1.00645		FBgn0031670	1643.02	-0.0976314	0.0794925	-1.22818	0.219378	0.55273		FBgn0031670	1643.02	-0.0512114	0.0787288	-0.650479	0.515383	0.965883		FBgn0031670	1643.02	-0.0432713	0.079618	-0.543487	0.586795	0.967725		FBgn0031670	1643.02	0.00927946	0.078714
745	FBgn0016075	25C1-25C1	2L	5028191	5012144	-1	viking	vkg	0	0	0	0	0		X		1.02017	1.04645	1.05048	1.118		FBgn0016075	8120.02	0.0288073	0.115473	0.249471	0.802996	0.948745		FBgn0016075	8120.02	0.0654996	0.115376	0.567708	0.570233	0.974392		FBgn0016075	8120.02	-0.0710454	0.11574	-0.613837	0.539323	0.957952		FBgn0016075	8120.02	0.160924	0.115457
746	FBgn0000299	25C1-25C1	2L	5037279	5029609	1	Collagen type IV	Cg25C	0	0	0	0	0		X		1.04913	1.05035	1.00014	1.15883		FBgn0000299	11300.6	0.0691899	0.123441	0.56051	0.575132	0.854064		FBgn0000299	11300.6	0.0708644	0.123346	0.574515	0.56562	0.972144		FBgn0000299	11300.6	0.000203644	0.123609	0.00164748	0.998685	0.999982		FBgn0000299	11300.6	0.212667	0.123436
747	FBgn0260451	25C1-25C1	2L	5040818	5037709	1	-	CG14042	0	0	0	0	0		X		1.05887	1.07782	1.04378	1.02267		FBgn0260451	2307.16	0.0825293	0.0690154	1.19581	0.231771	0.57082		FBgn0260451	2307.16	0.108112	0.0685234	1.57774	0.114624	0.6547		FBgn0260451	2307.16	-0.0618215	0.0696696	-0.887353	0.374889	0.912878		FBgn0260451	2307.16	0.0323359	0.0689501
748	FBgn0260470	25C1-25C1	2L	5040818	5037709	1	SP555	SP555	0	0	0	0	0		X		1.05887	1.07782	1.04378	1.02267		FBgn0260470	2307.16	0.0825293	0.0690154	1.19581	0.231771	0.57082		FBgn0260470	2307.16	0.108112	0.0685234	1.57774	0.114624	0.6547		FBgn0260470	2307.16	-0.0618215	0.0696696	-0.887353	0.374889	0.912878		FBgn0260470	2307.16	0.0323359	0.0689501
749	FBgn0031673	25C1-25C1	2L	5044712	5040648	-1	-	CG31650	0	0	0	0	0		X		1.00474	1.04024	1.00963	1.06887		FBgn0031673	2533.52	-0.00681877	0.0658838	-0.103497	0.917569	0.981345		FBgn0031673	2533.52	0.0569211	0.0651782	0.873316	0.382491	0.926325		FBgn0031673	2533.52	-0.0138302	0.0657459	-0.210359	0.833388	0.992427		FBgn0031673	2533.52	0.0960924	0.065343
750	FBgn0053995	25C1-25C1	2L	5048365	5043270	1	-	CG33995	0	0	0	0	0		X		1.02269	1.03915	1.00418	1.00547		FBgn0053995	4694.49	-0.0323686	0.0552925	-0.585407	0.558274	0.844277		FBgn0053995	4694.49	0.0554077	0.0547052	1.01284	0.311136	0.893383		FBgn0053995	4694.49	-0.00601795	0.0551466	-0.109126	0.913102	0.998826		FBgn0053995	4694.49	0.0078637	0.0548304
751	FBgn0264742	25C1-25C1	2L	5048365	5043270	1	-	CG44000	0	0	0	0	0		X		1.02269	1.03915	1.00418	1.00547		FBgn0264742	4694.49	-0.0323686	0.0552925	-0.585407	0.558274	0.844277		FBgn0264742	4694.49	0.0554077	0.0547052	1.01284	0.311136	0.893383		FBgn0264742	4694.49	-0.00601795	0.0551466	-0.109126	0.913102	0.998826		FBgn0264742	4694.49	0.0078637	0.0548304
752	FBgn0264743	25C1-25C1	2L	5048365	5043270	1	-	CG44001	0	0	0	0	0		X		1.02269	1.03915	1.00418	1.00547		FBgn0264743	4694.49	-0.0323686	0.0552925	-0.585407	0.558274	0.844277		FBgn0264743	4694.49	0.0554077	0.0547052	1.01284	0.311136	0.893383		FBgn0264743	4694.49	-0.00601795	0.0551466	-0.109126	0.913102	0.998826		FBgn0264743	4694.49	0.0078637	0.0548304
753	FBgn0031675	25C1-25C3	2L	5051062	5047818	-1	-	CG9121	0	0	0	0	0		X		1.00008	1.0543	1.01701	1.0149		FBgn0031675	1361.24	-0.000116816	0.0773736	-0.00150977	0.998795	0.999925		FBgn0031675	1361.24	0.0762803	0.075881	1.00526	0.314771	0.895137		FBgn0031675	1361.24	0.0243353	0.0770289	0.315925	0.75206	0.988269		FBgn0031675	1361.24	0.0213371	0.0764768
754	FBgn0022023	25C3-25C3	2L	5053094	5051193	-1	Eukaryotic initiation factor 3 p40 subunit	eIF-3p40	0	0	0	0	0		X		1.07136	1.03477	1.05296	1.00251		FBgn0022023	5897.81	-0.0994374	0.0530964	-1.87277	0.0610999	0.256998		FBgn0022023	5897.81	-0.0493053	0.052763	-0.934467	0.350063	0.911914		FBgn0022023	5897.81	-0.0744469	0.0535267	-1.39084	0.164275	0.736733		FBgn0022023	5897.81	0.00361246	0.0527909
755	FBgn0031676	25C3-25C3	2L	5054575	5052843	1	-	CG14040	0	0	0	0	0		X		1.01656	1.05991	1.01925	1.04068		FBgn0031676	312.504	0.0236982	0.173783	0.136367	0.891531	0.974825		FBgn0031676	312.504	-0.0839467	0.172448	-0.486795	0.626404	0.977482		FBgn0031676	312.504	0.0275116	0.174513	0.157648	0.874734	0.996755		FBgn0031676	312.504	0.0575279	0.17321
756	FBgn0031677	25C3-25C3	2L	5055016	5054579	-1	-	CG14036							X		1.12251	1.60567	1.25541	1.00035		FBgn0031677	0.525303	0.166732	0.392506	0.424789	0.67099	NA		FBgn0031677	0.525303	-0.683177	0.401981	-1.69953	0.0892201	NA		FBgn0031677	0.525303	-0.328155	0.392561	-0.835934	0.403192	NA		FBgn0031677	0.525303	-0.000511201	0.393363
757	FBgn0014857	25C3-25C3	2L	5056149	5055058	1	Histone H3.3A	His3.3A	0	0	0	0	0		X		1.09361	1.03213	1.06562	1.05947		FBgn0014857	3180.49	-0.129096	0.0684493	-1.88602	0.0592928	0.251813		FBgn0014857	3180.49	0.0456239	0.0680407	0.670538	0.502515	0.961877		FBgn0014857	3180.49	-0.0916896	0.0689214	-1.33035	0.183403	0.758427		FBgn0014857	3180.49	-0.0833481	0.0679404
758	FBgn0031678	25C3-25C3	2L	5058248	5055982	-1	-	CG31918	0	0	0	0	0		X		1.12822	1.14141	1.13294	1.32568		FBgn0031678	105.095	-0.174051	0.277723	-0.626707	0.530851	0.824826		FBgn0031678	105.095	0.190812	0.267579	0.713103	0.475782	0.953835		FBgn0031678	105.095	0.180074	0.264024	0.682036	0.495216	0.952982		FBgn0031678	105.095	0.40673	0.268394
759	FBgn0028694	25C3-25C3	2L	5059790	5058404	-1	Regulatory particle non-ATPase 11	Rpn11	0	0	0	0	0		X		1.09465	1.02838	1.02416	1.01083		FBgn0028694	1378.64	-0.130471	0.0793193	-1.64489	0.099993	0.353737		FBgn0028694	1378.64	-0.0403751	0.0783329	-0.515429	0.606253	0.975582		FBgn0028694	1378.64	0.0344357	0.0807002	0.426711	0.66959	0.978994		FBgn0028694	1378.64	-0.0155365	0.0787828
760	FBgn0028572	25C3-25C4	2L	5070750	5060815	1	quick-to-court	qtc	0	0	0	0	0		X		1.04205	1.03385	1.07085	1.06301		FBgn0028572	7085.07	0.0594256	0.0498463	1.19218	0.233192	0.572796		FBgn0028572	7085.07	0.0480267	0.0499684	0.961142	0.336481	0.908947		FBgn0028572	7085.07	-0.0987587	0.0500276	-1.97409	0.048372	0.43771		FBgn0028572	7085.07	-0.0881589	0.0495001
761	FBgn0264368	25C3-25C3	2L	5063442	5062636	-1	-	CR43820	0	0	0	0	0		X		1.02525	1.0513	1.13649	1.17316		FBgn0264368	636.584	0.0359772	0.108124	0.332741	0.73933	0.927039		FBgn0264368	636.584	0.0721801	0.109698	0.657987	0.510546	0.963996		FBgn0264368	636.584	-0.184591	0.112288	-1.64391	0.100195	0.61081		FBgn0264368	636.584	-0.230399	0.106421
762	FBgn0262213	25C4-25C4	2L	5068684	5068570	1	mir-2495 stem loop	mir-2495	0	0	0	0	0		X		1.02581	1.05106	1.15409	1.1025		FBgn0262213	479.111	-0.0367653	0.126619	-0.290363	0.771539	0.937087		FBgn0262213	479.111	-0.0718438	0.129865	-0.553217	0.580115	0.974392		FBgn0262213	479.111	-0.206754	0.128305	-1.61142	0.107087	0.631362		FBgn0262213	479.111	-0.140778	0.124837
763	FBgn0261608	25C4-25C4	2L	5072055	5070957	1	Ribosomal protein L37A	RpL37A	1	0	0	1	2		X		1.11783	1.07813	1.06195	1.11167		FBgn0261608	11159.4	-0.160701	0.0477055	-3.36861	0.000755477	0.00975209		FBgn0261608	11159.4	-0.108528	0.0476666	-2.27683	0.0227967	0.282316		FBgn0261608	11159.4	-0.0867181	0.0479305	-1.80925	0.0704123	0.529078		FBgn0261608	11159.4	-0.152727	0.0474862
764	FBgn0031681	25C4-25C6	2L	5093592	5072170	-1	polypeptide GalNAc transferase 5	pgant5	0	0	0	0	0		X		1.0801	1.00589	1.04275	1.07015		FBgn0031681	2764.24	0.111171	0.0663391	1.6758	0.0937771	0.33887		FBgn0031681	2764.24	-0.00846596	0.0664326	-0.127437	0.898595	0.999754		FBgn0031681	2764.24	0.0603923	0.0670523	0.900673	0.367762	0.908154		FBgn0031681	2764.24	0.0978175	0.0664909
765	FBgn0031682	25C6-25C6	2L	5095910	5093976	1	-	CG5828	0	0	0	0	0		X		1.01448	1.08063	1.12895	1.04341		FBgn0031682	481.084	0.0207446	0.139973	0.148205	0.882181	0.973232		FBgn0031682	481.084	0.111873	0.139699	0.800814	0.423239	0.939936		FBgn0031682	481.084	0.174977	0.141344	1.23795	0.215734	0.795164		FBgn0031682	481.084	-0.0613087	0.139598
766	FBgn0031683	25C6-25C6	2L	5099294	5096227	1	-	CG4230	0	0	0	0	0		X		1.06601	1.06301	1.07146	1.08487		FBgn0031683	3057.79	0.0922183	0.0567255	1.62569	0.104015	0.362716		FBgn0031683	3057.79	0.0881619	0.0560118	1.57399	0.11549	0.656776		FBgn0031683	3057.79	0.0995716	0.0563902	1.76576	0.0774362	0.553513		FBgn0031683	3057.79	0.117516	0.0560653
767	FBgn0031684	25C6-25C6	2L	5100288	5099177	-1	-	CG8680	0	0	0	0	0		X		1.0604	1.06795	1.05629	1.00542		FBgn0031684	1549.16	-0.0846106	0.0842207	-1.00463	0.315075	0.663484		FBgn0031684	1549.16	-0.0948404	0.084526	-1.12203	0.261851	0.861281		FBgn0031684	1549.16	-0.0790114	0.084526	-0.934758	0.349913	0.895891		FBgn0031684	1549.16	-0.00779643	0.0835295
768	FBgn0261836	25C6-25C10	2L	5207002	5100877	1	Muscle-specific protein 300 kDa	Msp300	0	0	0	0	0		X		1.15612	1.07318	1.10917	1.18008		FBgn0261836	76636.4	0.209292	0.113849	1.83833	0.0660139	0.269316		FBgn0261836	76636.4	0.101887	0.113881	0.894675	0.370961	0.921826		FBgn0261836	76636.4	0.149483	0.113894	1.31247	0.18936	0.76848		FBgn0261836	76636.4	0.238883	0.113852
769	FBgn0082990	25C9-25C9	2L	5187922	5187778	1	snoRNA:Psi28S-2263	snoRNA:Psi28S-2263	0	0	0	0	0		X		1.22397	1.06268	1.07046	1.11181		FBgn0082990	145.302	0.291571	0.227719	1.2804	0.200405	0.525408		FBgn0082990	145.302	0.0877022	0.231871	0.378237	0.705254	0.989272		FBgn0082990	145.302	0.0982292	0.235786	0.416602	0.676969	0.979463		FBgn0082990	145.302	0.152909	0.227018
770	FBgn0065083	25C9-25C9	2L	5193516	5193471	1	small non-messenger RNA 765	snmRNA:765	0	0	0	0	0		X		1.06774	1.04028	1.04151	1.01587		FBgn0065083	374.435	0.0945568	0.158047	0.598283	0.549651	0.837688		FBgn0065083	374.435	0.056975	0.163902	0.347617	0.728128	0.993598		FBgn0065083	374.435	-0.058673	0.167031	-0.351269	0.725386	0.984935		FBgn0065083	374.435	-0.0227167	0.157472
771	FBgn0065107	25C10-25C10	2L	5196097	5196035	1	small non-messenger RNA 128	snmRNA:128	0	0	0	0	0		X		1.17174	1.00127	1.00918	1.09664		FBgn0065107	517.439	0.228655	0.14667	1.55898	0.119	0.393282		FBgn0065107	517.439	-0.0018268	0.149072	-0.0122545	0.990223	0.999754		FBgn0065107	517.439	-0.0131799	0.153472	-0.0858782	0.931563	0.998826		FBgn0065107	517.439	-0.133084	0.146448
772	FBgn0083028	25C10-25C10	2L	5202522	5202383	1	snoRNA:Psi18S-525k	snoRNA:Psi18S-525k	0	0	0	0	0		X		1.10366	1.08719	1.13497	1.11477		FBgn0083028	230.105	0.142295	0.190706	0.746151	0.455576	0.776927		FBgn0083028	230.105	-0.12061	0.195464	-0.617042	0.537207	0.966417		FBgn0083028	230.105	0.182653	0.200129	0.912676	0.361413	0.903003		FBgn0083028	230.105	-0.156748	0.190143
773	FBgn0065104	25C10-25C10	2L	5206361	5206205	1	small non-messenger RNA 158	snmRNA:158	0	0	0	0	0		X		1.12433	1.10579	1.09596	1.01434		FBgn0065104	516.091	-0.16907	0.131734	-1.28343	0.199343	0.524132		FBgn0065104	516.091	-0.145074	0.135072	-1.07405	0.2828	0.873703		FBgn0065104	516.091	0.132198	0.134796	0.980731	0.326726	0.890204		FBgn0065104	516.091	0.0205375	0.130311
774	FBgn0031688	25C10-25C10	2L	5209345	5207267	1	Cyp28d2	Cyp28d2	0	0	0	0	0		X		1.07393	1.24089	1.07273	1.00509		FBgn0031688	92.189	0.102901	0.287799	0.357544	0.720685	0.920208		FBgn0031688	92.189	0.311379	0.287355	1.0836	0.27854	0.87136		FBgn0031688	92.189	0.101288	0.297947	0.339954	0.733891	0.984935		FBgn0031688	92.189	-0.00731803	0.292536
775	FBgn0031689	25C10-25C10	2L	5212445	5210460	1	Cyp28d1	Cyp28d1	0	0	0	0	0		X		1.11027	1.12601	1.09527	1.04378		FBgn0031689	13601.1	-0.150904	0.0641104	-2.35382	0.0185817	0.11451		FBgn0031689	13601.1	-0.171218	0.0639096	-2.67906	0.00738284	0.137779		FBgn0031689	13601.1	-0.131288	0.0643531	-2.04013	0.0413378	0.404373		FBgn0031689	13601.1	0.0618162	0.0643505
776	FBgn0031690	25C10-25D1	2L	5215081	5212395	-1	-	CG7742	0	0	0	0	0		X		1.4554	1.19844	1.01117	1.16641		FBgn0031690	156.751	-0.541416	0.233297	-2.32072	0.020302	0.121581		FBgn0031690	156.751	-0.261156	0.231628	-1.12748	0.259539	0.859262		FBgn0031690	156.751	0.0160298	0.234449	0.0683725	0.945489	0.998826		FBgn0031690	156.751	0.222072	0.238781
777	FBgn0250847	25D1-25D1	2L	5216542	5215189	-1	-	CG14034	0	0	0	0	0		X		1.85689	2.74629	1.55856	1.69351		FBgn0250847	6.35498	-0.892888	0.6645	-1.3437	0.179046	0.496426		FBgn0250847	6.35498	-1.45748	0.667456	-2.18364	0.0289887	0.326487		FBgn0250847	6.35498	0.640217	0.666742	0.960217	0.336946	0.894068		FBgn0250847	6.35498	-0.760012	0.664891
778	FBgn0031692	25D1-25D1	2L	5219053	5216701	1	Troponin C at 25D	TpnC25D	0	0	0	0	0		X		1.04868	1.02354	1.03409	1.09076		FBgn0031692	2684.8	-0.0685792	0.0674538	-1.01668	0.309304	0.657964		FBgn0031692	2684.8	0.0335722	0.0682349	0.492009	0.622713	0.977482		FBgn0031692	2684.8	0.0483672	0.0690213	0.700758	0.483454	0.948807		FBgn0031692	2684.8	-0.125331	0.0670476
779	FBgn0003716	25D1-25D2	2L	5271384	5219000	-1	thickveins	tkv	0	0	0	0	0		X		1.05188	1.03442	1.08804	1.04001		FBgn0003716	5662.37	0.0729728	0.060136	1.21346	0.224952	0.560868		FBgn0003716	5662.37	0.0488257	0.059863	0.815624	0.414715	0.939936		FBgn0003716	5662.37	0.12173	0.0596344	2.04127	0.0412235	0.403555		FBgn0003716	5662.37	0.0565987	0.0594723
780	FBgn0051971	25D2-25D2	2L	5240837	5240766	1	transfer RNA:CR31971	tRNA:CR31971							X		1.00025	1.00098	1.00038	1.01176		FBgn0051971	0.22464	0.000362646	0.251736	0.00144058	0.998851	NA		FBgn0051971	0.22464	0.00141579	0.253497	0.00558504	0.995544	NA		FBgn0051971	0.22464	-0.000553425	0.250342	-0.00221068	0.998236	NA		FBgn0051971	0.22464	-0.0168602	0.2571
781	FBgn0051914	25D2-25D2	2L	5241177	5241106	-1	transfer RNA:CR31914	tRNA:CR31914							X		1.00062	1.00248	1.12743	1.07694		FBgn0051914	0.359656	0.000900872	0.339631	0.0026525	0.997884	NA		FBgn0051914	0.359656	0.00357188	0.342481	0.0104294	0.991679	NA		FBgn0051914	0.359656	-0.173038	0.339888	-0.509103	0.61068	NA		FBgn0051914	0.359656	0.106939	0.35129
782	FBgn0046776	25D2-25D2	2L	5244239	5242699	1	-	CR14033	0	0	0	0	0		X		1.229	1.04117	1.21379	1.47788		FBgn0046776	94.1953	-0.297485	0.372396	-0.79884	0.424383	0.755031		FBgn0046776	94.1953	-0.0582041	0.372656	-0.156187	0.875885	0.999754		FBgn0046776	94.1953	0.27952	0.371489	0.752431	0.451792	0.938342		FBgn0046776	94.1953	-0.563527	0.375
783	FBgn0265957	25D2-25D2	2L	5259992	5258942	1	-	CR44744	0	0	0	0	0		X		1.09925	1.39527	1.44432	1.43965		FBgn0265957	16.4257	-0.136517	0.55509	-0.245937	0.805731	0.949787		FBgn0265957	16.4257	-0.48054	0.549176	-0.87502	0.381563	0.926063		FBgn0265957	16.4257	0.530388	0.54969	0.964886	0.334602	0.892974		FBgn0265957	16.4257	-0.525723	0.538543
784	FBgn0031693	25D2-25D2	2L	5265899	5264001	1	Cyp4ac1	Cyp4ac1	0	0	0	0	0		X		1.07602	1.03707	1.04149	1.0516		FBgn0031693	2231.22	-0.105711	0.0983072	-1.07531	0.282235	0.632062		FBgn0031693	2231.22	-0.0525077	0.0977586	-0.537116	0.591187	0.97464		FBgn0031693	2231.22	0.0586456	0.0971334	0.603763	0.546001	0.961104		FBgn0031693	2231.22	0.0725799	0.0969389
785	FBgn0031694	25D2-25D2	2L	5268455	5266392	1	Cyp4ac2	Cyp4ac2	0	0	0	0	0		X		1.02704	1.03238	1.13333	1.10416		FBgn0031694	793.128	-0.0384993	0.11403	-0.337624	0.735646	0.925693		FBgn0031694	793.128	-0.045977	0.111158	-0.413618	0.679154	0.985489		FBgn0031694	793.128	0.180571	0.109578	1.64788	0.0993769	0.608258		FBgn0031694	793.128	0.142955	0.110501
786	FBgn0031695	25D2-25D2	2L	5270329	5268498	1	Cyp4ac3	Cyp4ac3	0	0	0	0	0		X		1.33652	1.49632	1.23333	1.34756		FBgn0031695	182.547	0.418486	0.198439	2.10889	0.0349541	0.17643		FBgn0031695	182.547	0.581417	0.200041	2.90649	0.00365504	0.0873843		FBgn0031695	182.547	0.302554	0.201098	1.50451	0.13245	0.685829		FBgn0031695	182.547	0.430353	0.196302
787	FBgn0000228	25D2-25D3	2L	5278548	5271728	-1	Blastoderm-specific gene 25D	Bsg25D	0	0	0	0	0		X		1.09849	1.06814	1.05172	1.00315		FBgn0000228	2444.38	0.135516	0.064627	2.09689	0.0360029	0.179769		FBgn0000228	2444.38	-0.0951027	0.0644861	-1.47478	0.140272	0.713365		FBgn0000228	2444.38	0.0727501	0.065509	1.11054	0.266768	0.851031		FBgn0000228	2444.38	0.00454152	0.0643966
788	FBgn0031696	25D3-25D3	2L	5283283	5278865	1	Bub1 homologue	Bub1	0	0	0	0	0		X		1.00865	1.00557	1.01266	1.04194		FBgn0031696	1048.32	-0.0124185	0.105605	-0.117594	0.906389	0.976928		FBgn0031696	1048.32	-0.00801353	0.104962	-0.0763469	0.939143	0.999754		FBgn0031696	1048.32	-0.0181448	0.107021	-0.169545	0.865368	0.996649		FBgn0031696	1048.32	0.0592744	0.10566
789	FBgn0265956	25D4-25D4	2L	5288667	5287447	-1	-	CR44743							X		1.26145	1.16633	1.29557	1.25339		FBgn0265956	1.88693	-0.335084	0.593319	-0.564763	0.572235	NA		FBgn0265956	1.88693	0.22198	0.613306	0.361939	0.717398	0.991435		FBgn0265956	1.88693	0.373591	0.608292	0.614163	0.539108	NA		FBgn0265956	1.88693	-0.325832	0.596274
790	FBgn0265955	25D4-25D4	2L	5288361	5287848	1	-	CR44742							X		1.27588	1.35421	1.34734	1.26595		FBgn0265955	1.30255	-0.351489	0.555871	-0.632321	0.527177	NA		FBgn0265955	1.30255	0.437452	0.577308	0.757745	0.448604	0.949362		FBgn0265955	1.30255	0.43011	0.561409	0.766126	0.443601	NA		FBgn0265955	1.30255	-0.340216	0.55933
791	FBgn0016076	25D4-25D5	2L	5311223	5288944	1	vrille	vri	0	0	0	0	0		X		1.08279	1.03933	1.03911	1.01172		FBgn0016076	6404.81	0.114754	0.0828785	1.38461	0.166171	0.474949		FBgn0016076	6404.81	0.0556497	0.0707639	0.786414	0.431625	0.943379		FBgn0016076	6404.81	0.0553432	0.07159	0.773058	0.439488	0.933389		FBgn0016076	6404.81	0.0168134	0.0777337
792	FBgn0031697	25D5-25D5	2L	5314895	5311311	-1	-	CG14024	0	0	0	0	0		X		1.07748	1.04072	1.1251	1.05054		FBgn0031697	1089.36	0.107667	0.091128	1.18149	0.237406	0.577906		FBgn0031697	1089.36	0.0575816	0.0902121	0.638292	0.523284	0.966051		FBgn0031697	1089.36	-0.170058	0.0937211	-1.81451	0.0695993	0.526275		FBgn0031697	1089.36	0.0711352	0.0923374
793	FBgn0031698	25D5-25D6	2L	5326683	5315290	-1	-	Ncoa6	1	0	0	0	1		X		1.15483	1.01795	1.03582	1.00855		FBgn0031698	4653.96	0.207677	0.054626	3.80181	0.000143646	0.0025819		FBgn0031698	4653.96	0.0256619	0.0551426	0.465374	0.641664	0.979098		FBgn0031698	4653.96	0.0507753	0.0556795	0.911921	0.361811	0.90321		FBgn0031698	4653.96	0.0122854	0.0546771
794	FBgn0266320	25D6-25D6	2L	5326832	5326504	1	-	CR44985	0	0	0	0	0		X		1.06599	1.09639	1.06301	1.18094		FBgn0266320	72.2885	-0.0921979	0.337799	-0.272937	0.784902	0.941982		FBgn0266320	72.2885	-0.132755	0.336865	-0.394088	0.693516	0.986722		FBgn0266320	72.2885	-0.0881545	0.340881	-0.258608	0.795938	0.989086		FBgn0266320	72.2885	0.23993	0.329665
795	FBgn0015031	25D6-25D6	2L	5327969	5327227	1	cyclope	cype	1	0	0	1	2		X		1.12186	1.02465	1.0623	1.16369		FBgn0015031	5305.47	-0.165892	0.0597316	-2.77728	0.00548157	0.045762		FBgn0015031	5305.47	-0.0351326	0.0595357	-0.590109	0.555118	0.969374		FBgn0015031	5305.47	-0.087194	0.0599424	-1.45463	0.145772	0.705977		FBgn0015031	5305.47	-0.218703	0.0592588
796	FBgn0031700	25D6-25D6	2L	5328879	5327975	-1	-	CG14022	0	0	0	0	0		X		1.36019	1.01803	1.21627	1.1782		FBgn0031700	108.455	0.443807	0.278448	1.59386	0.110968	0.376947		FBgn0031700	108.455	0.0257804	0.275951	0.0934238	0.925567	0.999754		FBgn0031700	108.455	-0.282465	0.288852	-0.97789	0.328129	0.891452		FBgn0031700	108.455	0.236582	0.273797
797	FBgn0031701	25D6-25D6	2L	5330464	5329857	1	Turandot M	TotM	0	0	0	0	0		X		2.99357	1.8372	1.37782	2.26179		FBgn0031701	352.543	-1.58187	0.660817	-2.3938	0.0166746	0.10578		FBgn0031701	352.543	-0.877512	0.660871	-1.32781	0.184241	0.777		FBgn0031701	352.543	-0.462384	0.660911	-0.699617	0.484166	0.948921		FBgn0031701	352.543	-1.17747	0.660938
798	FBgn0031702	25D6-25D6	2L	5338073	5330470	-1	fuseless	fusl	0	0	0	1	1		X		1.11237	1.02158	1.07768	1.18505		FBgn0031702	2102.43	-0.153636	0.0795456	-1.93142	0.053431	0.235601		FBgn0031702	2102.43	0.0308013	0.0786792	0.391479	0.695443	0.987135		FBgn0031702	2102.43	-0.107935	0.0795752	-1.35639	0.174975	0.751351		FBgn0031702	2102.43	-0.244951	0.0791021
799	FBgn0031703	25D6-25D6	2L	5342234	5339132	-1	-	CG12512	0	0	0	0	0		X		1.04987	1.00466	1.06941	1.06412		FBgn0031703	1167.15	-0.0702085	0.0911033	-0.770647	0.440916	0.765162		FBgn0031703	1167.15	-0.0067129	0.0910392	-0.0737363	0.94122	0.999754		FBgn0031703	1167.15	0.0968117	0.092746	1.04384	0.296561	0.868766		FBgn0031703	1167.15	0.0896601	0.08867
800	FBgn0016920	25D6-25D7	2L	5365760	5346237	1	no mechanoreceptor potential C	nompC	0	0	0	0	0		X		1.02478	1.19165	1.34249	1.07913		FBgn0016920	135.252	-0.0353168	0.251768	-0.140275	0.888442	0.974419		FBgn0016920	135.252	-0.252962	0.253696	-0.997109	0.318712	0.899124		FBgn0016920	135.252	0.424914	0.258855	1.64151	0.100691	0.612278		FBgn0016920	135.252	0.109872	0.250072
801	FBgn0262097	25E1-25E1	2L	5381074	5379095	-1	-	CR42850							X		1.00034	1.45922	1.00051	1.00012		FBgn0262097	0.313957	0.000485223	0.279442	0.0017364	0.998615	NA		FBgn0262097	0.313957	-0.545198	0.285963	-1.90653	0.0565812	NA		FBgn0262097	0.313957	-0.000739835	0.277822	-0.00266298	0.997875	NA		FBgn0262097	0.313957	-0.000176266	0.281663
802	FBgn0265958	25E1-25E1	2L	5388632	5387551	1	-	CR44745							X		1.00019	1.151	1.09529	1.00007		FBgn0265958	0.172388	0.000274631	0.222549	0.00123403	0.999015	NA		FBgn0265958	0.172388	-0.202883	0.225486	-0.899762	0.368247	NA		FBgn0265958	0.172388	-0.131314	0.22236	-0.590549	0.554823	NA		FBgn0265958	0.172388	-9.78667e-05	0.22424
803	FBgn0016660	25E1-25E1	2L	5416593	5404280	1	H15	H15	0	0	0	0	0		X		1.21725	1.10798	1.1734	1.08421		FBgn0016660	43.8487	0.283623	0.367456	0.771855	0.440201	0.764241		FBgn0016660	43.8487	-0.147932	0.358984	-0.412086	0.680277	0.985489		FBgn0016660	43.8487	0.23069	0.359805	0.641153	0.521423	0.956083		FBgn0016660	43.8487	-0.11665	0.352003
804	FBgn0263866	25E2-25E2	2L	5432604	5431842	1	-	CR43713							X		1.0001	1.1472	1.00015	1.00003		FBgn0263866	0.118861	0.000143595	0.173454	0.000827855	0.999339	NA		FBgn0263866	0.118861	-0.198117	0.17548	-1.129	0.258897	NA		FBgn0263866	0.118861	-0.000219523	0.172587	-0.00127195	0.998985	NA		FBgn0263866	0.118861	-4.98182e-05	0.174638
805	FBgn0263867	25E2-25E2	2L	5433522	5432822	1	-	CR43714							X		NA	NA	NA	NA		FBgn0263867	0	NA	NA	NA	NA	NA		FBgn0263867	0	NA	NA	NA	NA	NA		FBgn0263867	0	NA	NA	NA	NA	NA		FBgn0263867	0	NA	NA
806	FBgn0263868	25E2-25E2	2L	5434236	5433676	-1	-	CR43715							X		1.15453	1.00041	1.00016	1.00004		FBgn0263868	0.123333	0.207306	0.17811	1.16392	0.244457	NA		FBgn0263868	0.123333	0.000589869	0.178116	0.00331172	0.997358	NA		FBgn0263868	0.123333	-0.000232456	0.176087	-0.00132012	0.998947	NA		FBgn0263868	0.123333	-5.29248e-05	0.17821
807	FBgn0051647	25E2-25E2	2L	5439277	5435582	-1	-	CR31647							X		1.11249	1.33531	1.15733	1.21225		FBgn0051647	0.773253	0.153797	0.449223	0.342363	0.732078	NA		FBgn0051647	0.773253	0.417173	0.455913	0.915028	0.360177	NA		FBgn0051647	0.773253	0.210803	0.456825	0.461453	0.644473	NA		FBgn0051647	0.773253	-0.277692	0.454203
808	FBgn0086033	25E2-25E2	2L	5437749	5437634	-1	-	snoRNA:Me28S-A2486							X		1.0001	1.00038	1.00015	1.14683		FBgn0086033	0.118199	0.000142677	0.173001	0.000824718	0.999342	NA		FBgn0086033	0.118199	0.000552985	0.17409	0.00317643	0.997466	NA		FBgn0086033	0.118199	-0.000218122	0.172137	-0.00126714	0.998989	NA		FBgn0086033	0.118199	-0.19765	0.175153
809	FBgn0261963	25E2-25E2	2L	5467610	5461639	1	midline	mid	0	0	0	0	0		X		1.07013	1.03626	1.04757	1.07575		FBgn0261963	304.293	0.0977801	0.167921	0.5823	0.560365	0.845593		FBgn0261963	304.293	-0.0513867	0.166039	-0.309486	0.756952	0.996331		FBgn0261963	304.293	0.0670407	0.170187	0.393923	0.693638	0.980937		FBgn0261963	304.293	-0.105342	0.167167
810	FBgn0031707	25E5-25E5	2L	5518949	5517737	1	-	CG14020	0	0	0	0	0		X		1.37268	1.12471	1.17285	1.06704		FBgn0031707	39.9149	-0.456994	0.39699	-1.15114	0.249673	0.59305		FBgn0031707	39.9149	0.169559	0.40312	0.420617	0.674035	0.985469		FBgn0031707	39.9149	0.230024	0.395368	0.581798	0.560703	0.962267		FBgn0031707	39.9149	0.0936179	0.396854
811	FBgn0031708	25E5-25E5	2L	5519896	5518893	-1	-	CG7382	0	0	0	0	0		X		1.02288	1.11777	1.07345	1.06588		FBgn0031708	936.431	0.0326413	0.0964367	0.338473	0.735007	0.925693		FBgn0031708	936.431	0.160625	0.0961263	1.67098	0.0947253	0.603358		FBgn0031708	936.431	0.102251	0.0966773	1.05765	0.290213	0.864701		FBgn0031708	936.431	-0.0920507	0.0947763
812	FBgn0000318	25E5-25E5	2L	5521382	5520135	1	clot	cl	1	0	0	0	1		X		1.25607	1.039	1.02723	1.03567		FBgn0000318	2164.71	-0.328911	0.0656771	-5.00801	5.49967e-07	2.57506e-05		FBgn0000318	2164.71	-0.0551993	0.0642303	-0.859397	0.390122	0.930401		FBgn0000318	2164.71	-0.0387662	0.066332	-0.584427	0.558933	0.962267		FBgn0000318	2164.71	-0.0505598	0.064869
813	FBgn0031710	25E5-25E5	2L	5523898	5521281	-1	-	CG7371	0	0	0	0	0		X		1.14166	1.03969	1.06763	1.13621		FBgn0031710	781.266	-0.191133	0.112746	-1.69526	0.0900265	0.329506		FBgn0031710	781.266	-0.0561502	0.110578	-0.507788	0.611602	0.976719		FBgn0031710	781.266	0.0944183	0.11123	0.848853	0.395963	0.919688		FBgn0031710	781.266	0.184229	0.110532
814	FBgn0031711	25E5-25E5	2L	5525809	5524139	1	-	CG6907	0	0	0	0	0		X		1.03541	1.03239	1.01952	1.05894		FBgn0031711	483.985	-0.0501971	0.126032	-0.398288	0.690418	0.910384		FBgn0031711	483.985	-0.0459912	0.12509	-0.367665	0.713123	0.991384		FBgn0031711	483.985	-0.0278841	0.128537	-0.216935	0.828259	0.992427		FBgn0031711	483.985	0.0826259	0.126186
815	FBgn0266028	25E5-25E5	2L	5526943	5525738	-1	-	CR44793	0	0	0	0	0		X		1.20479	1.20994	1.03979	1.18559		FBgn0266028	103.747	-0.268787	0.280078	-0.959686	0.337213	0.68489		FBgn0266028	103.747	-0.27494	0.277546	-0.990611	0.321876	0.901591		FBgn0266028	103.747	0.0562978	0.283329	0.198702	0.842496	0.994323		FBgn0266028	103.747	-0.2456	0.278448
816	FBgn0051989	25E5-25E5	2L	5535958	5525905	1	Chromosome associated protein D3	Cap-D3	0	0	0	0	0		X		1.08316	1.03066	1.06834	1.06957		FBgn0051989	1965.75	-0.115242	0.0701833	-1.64201	0.100588	0.355379		FBgn0051989	1965.75	0.0435635	0.0690476	0.63092	0.528093	0.966051		FBgn0051989	1965.75	-0.09537	0.0702044	-1.35846	0.174317	0.749998		FBgn0051989	1965.75	-0.0970353	0.0692235
817	FBgn0051648	25E5-25E5	2L	5527854	5526957	1	-	CG31648	0	0	0	0	0		X		1.016	1.08989	1.02114	1.10248		FBgn0051648	228.065	0.0228974	0.206469	0.1109	0.911696	0.979358		FBgn0051648	228.065	0.124178	0.201055	0.617632	0.536818	0.966233		FBgn0051648	228.065	-0.0301795	0.205358	-0.146961	0.883163	0.997749		FBgn0051648	228.065	0.140757	0.202385
818	FBgn0051915	25E5-25E5	2L	5530682	5528123	1	-	CG31915	0	0	0	0	0		X		1.21156	1.08717	1.11162	1.10437		FBgn0051915	319.761	-0.276869	0.149927	-1.8467	0.0647913	0.265895		FBgn0051915	319.761	0.120583	0.146587	0.822602	0.410735	0.939318		FBgn0051915	319.761	-0.152659	0.14752	-1.03484	0.300745	0.871219		FBgn0051915	319.761	-0.143223	0.145541
819	FBgn0031713	25E5-25E5	2L	5532223	5530620	-1	-	CG7277	0	0	0	0	0		X		1.11082	1.05663	1.10112	1.16294		FBgn0031713	1058.51	-0.15163	0.0889134	-1.70537	0.0881259	0.324521		FBgn0031713	1058.51	0.079466	0.0873023	0.91024	0.362696	0.917437		FBgn0031713	1058.51	-0.138972	0.0894225	-1.55411	0.120159	0.660815		FBgn0031713	1058.51	-0.217783	0.0879442
820	FBgn0031715	25E5-25E5	2L	5536758	5535861	-1	tombola	tomb	0	0	0	0	0		X		1.71226	1.12359	1.18649	2.07367		FBgn0031715	5.37977	0.775901	0.664775	1.16716	0.243144	0.585423		FBgn0031715	5.37977	0.168118	0.663195	0.253497	0.799884	0.99751		FBgn0031715	5.37977	0.246696	0.667696	0.369474	0.711775	0.984933		FBgn0031715	5.37977	-1.05219	0.666404
821	FBgn0031716	25E5-25E6	2L	5539196	5536850	-1	-	CG14015	0	0	0	0	0		X		1.07355	1.11165	1.01397	1.10141		FBgn0031716	779.583	0.102388	0.114011	0.898053	0.369157	0.712275		FBgn0031716	779.583	0.152701	0.112407	1.35847	0.174315	0.764393		FBgn0031716	779.583	0.020018	0.113446	0.176455	0.859937	0.996559		FBgn0031716	779.583	-0.139347	0.111921
822	FBgn0014189	25E6-25E6	2L	5542314	5539326	-1	Helicase at 25E	Hel25E	0	0	0	0	0		X		1.0372	1.0105	1.00748	1.03568		FBgn0014189	1950.37	-0.0526962	0.0738931	-0.713141	0.475758	0.790535		FBgn0014189	1950.37	0.0150694	0.071587	0.210505	0.833273	0.999754		FBgn0014189	1950.37	0.0107526	0.0733354	0.146622	0.88343	0.997749		FBgn0014189	1950.37	-0.0505754	0.0730219
823	FBgn0002525	25E6-25E6	2L	5546642	5542480	1	Lamin	Lam	0	0	0	0	0		X		1.07507	1.01614	1.13907	1.0302		FBgn0002525	1359.01	0.104433	0.077414	1.34902	0.177331	0.493747		FBgn0002525	1359.01	-0.0230991	0.0758987	-0.304341	0.760868	0.99698		FBgn0002525	1359.01	-0.187859	0.0788584	-2.38223	0.017208	0.240601		FBgn0002525	1359.01	-0.0429176	0.0770335
824	FBgn0031717	25E6-25E6	2L	5549614	5547086	1	Oscillin	Oscillin	1	0	0	0	1		X		1.2869	1.19945	1.01576	1.05603		FBgn0031717	1003.77	-0.363904	0.0940143	-3.87073	0.00010851	0.00203952		FBgn0031717	1003.77	-0.262376	0.092974	-2.82203	0.00477204	0.102054		FBgn0031717	1003.77	-0.0225661	0.0972394	-0.232068	0.816485	0.992427		FBgn0031717	1003.77	-0.0786534	0.0942436
825	FBgn0031718	25E6-25E6	2L	5550835	5549709	-1	-	CG14014							X		1.00021	1.17079	1.10023	1.00008		FBgn0031718	0.189211	0.00030667	0.232057	0.00132153	0.998946	NA		FBgn0031718	0.189211	-0.227477	0.23534	-0.966591	0.333749	NA		FBgn0031718	0.189211	-0.137808	0.23191	-0.594233	0.552356	NA		FBgn0031718	0.189211	-0.000109823	0.233851
826	FBgn0031719	25E6-25E6	2L	5552756	5551838	1	-	CG18269							X		NA	NA	NA	NA		FBgn0031719	0	NA	NA	NA	NA	NA		FBgn0031719	0	NA	NA	NA	NA	NA		FBgn0031719	0	NA	NA	NA	NA	NA		FBgn0031719	0	NA	NA
827	FBgn0031720	25E6-25E6	2L	5553850	5552843	-1	-	CG14013							X		1.24231	1.85754	1.13399	1.24455		FBgn0031720	0.81382	-0.31302	0.455794	-0.686758	0.492236	NA		FBgn0031720	0.81382	-0.893392	0.465653	-1.91858	0.0550375	NA		FBgn0031720	0.81382	-0.181407	0.451195	-0.40206	0.68764	NA		FBgn0031720	0.81382	0.31562	0.459258
828	FBgn0031721	25E6-25E6	2L	5555137	5553897	1	-	CG14017	0	0	0	0	0		X		1.50221	1.73725	1.01699	1.00427		FBgn0031721	6.87475	-0.587086	0.654267	-0.897319	0.369549	0.712821		FBgn0031721	6.87475	-0.796802	0.650341	-1.22521	0.220497	0.822987		FBgn0031721	6.87475	0.024306	0.652755	0.0372361	0.970297	0.999951		FBgn0031721	6.87475	-0.00614634	0.658104
829	FBgn0004620	25E6-25E6	2L	5558994	5555072	1	Glutamate receptor IIA	GluRIIA	0	0	0	0	0		X		1.36743	1.15009	1.12437	1.11679		FBgn0004620	274.318	-0.451472	0.175261	-2.57599	0.00999532	0.0724564		FBgn0004620	274.318	-0.201741	0.173342	-1.16383	0.244492	0.843367		FBgn0004620	274.318	-0.169117	0.17511	-0.965775	0.334157	0.892817		FBgn0004620	274.318	-0.159364	0.174928
830	FBgn0020429	25E6-25E6	2L	5563502	5559342	1	Glutamate receptor IIB	GluRIIB							X		1.48713	1.11964	1.55299	1.01644		FBgn0020429	1.73857	0.572533	0.579369	0.988201	0.323054	NA		FBgn0020429	1.73857	0.163038	0.589696	0.276478	0.782181	0.997067		FBgn0020429	1.73857	-0.635045	0.58636	-1.08303	0.278795	NA		FBgn0020429	1.73857	-0.0235266	0.582764
831	FBgn0266029	25E6-25E6	2L	5565755	5564811	-1	-	CR44794							X		1.00011	1.00044	1.00017	1.16291		FBgn0266029	0.129331	0.000162389	0.181303	0.000895679	0.999285	NA		FBgn0266029	0.129331	0.00063031	0.182479	0.00345416	0.997244	NA		FBgn0266029	0.129331	-0.000248174	0.180371	-0.00137591	0.998902	NA		FBgn0266029	0.129331	0.217738	0.183717
832	FBgn0041719	25E6-25E6	2L	5565766	5565619	1	snRNA:U4:25F	snRNA:U4:25F							X		NA	NA	NA	NA		FBgn0041719	0	NA	NA	NA	NA	NA		FBgn0041719	0	NA	NA	NA	NA	NA		FBgn0041719	0	NA	NA	NA	NA	NA		FBgn0041719	0	NA	NA
833	FBgn0031722	25F1-25F1	2L	5581116	5579580	-1	-	CG14011							X		1.2504	1.79874	1.00141	1.00036		FBgn0031722	0.561813	-0.322392	0.394349	-0.817531	0.413625	NA		FBgn0031722	0.561813	-0.846989	0.403462	-2.0993	0.0357902	NA		FBgn0031722	0.561813	-0.00203617	0.386659	-0.00526606	0.995798	NA		FBgn0031722	0.561813	-0.000524499	0.392889
834	FBgn0031723	25F1-25F1	2L	5588414	5587115	-1	-	CG7251							X		1.50855	1.35053	1.53557	1.01374		FBgn0031723	2.32583	0.593164	0.638877	0.928448	0.353175	NA		FBgn0031723	2.32583	-0.43353	0.643987	-0.673196	0.500822	0.960596		FBgn0031723	2.32583	0.618777	0.629219	0.983404	0.325409	NA		FBgn0031723	2.32583	-0.0196883	0.643905
835	FBgn0031724	25F1-25F1	2L	5598636	5596833	1	-	CG18266							X		1.36655	5.11134	1.00555	1.83843		FBgn0031724	3.55149	-0.450536	0.617699	-0.729377	0.465771	NA		FBgn0031724	3.55149	-2.3537	0.622863	-3.77884	0.000157562	0.00826863		FBgn0031724	3.55149	-0.00798065	0.599451	-0.0133133	0.989378	NA		FBgn0031724	3.55149	-0.878474	0.615706
836	FBgn0031725	25F1-25F1	2L	5617946	5601723	-1	-	CG14010	0	0	0	0	0		X		1.11171	1.05112	1.14585	1.04623		FBgn0031725	589.044	0.152774	0.113202	1.34957	0.177153	0.493721		FBgn0031725	589.044	0.0719312	0.113658	0.632876	0.526814	0.966051		FBgn0031725	589.044	0.196419	0.113971	1.72342	0.0848134	0.576687		FBgn0031725	589.044	0.0651967	0.113319
837	FBgn0266030	25F1-25F1	2L	5615661	5615230	1	-	CR44795	0	0	0	0	0		X		1.34375	1.14938	1.61634	1.14358		FBgn0266030	17.9503	0.426263	0.551339	0.773141	0.439439	0.763697		FBgn0266030	17.9503	0.200859	0.563499	0.356449	0.721504	0.991921		FBgn0266030	17.9503	0.692733	0.5489	1.26204	0.206934	0.786052		FBgn0266030	17.9503	0.19356	0.542838
838	FBgn0266031	25F1-25F1	2L	5620280	5619794	-1	-	CR44796							X		1.31794	1.21458	1.56248	1.41873		FBgn0266031	3.07756	-0.398288	0.660107	-0.603369	0.546263	NA		FBgn0266031	3.07756	-0.280463	0.656363	-0.427298	0.669162	0.983898		FBgn0266031	3.07756	0.643835	0.65446	0.983765	0.325231	NA		FBgn0266031	3.07756	0.504601	0.659054
839	FBgn0031726	25F1-25F1	2L	5623762	5620615	-1	Cyp6a16	Cyp6a16	0	0	0	0	0		X		1.19264	1.17342	2.12399	1.0396		FBgn0031726	18.6231	-0.254158	0.553647	-0.459061	0.64619	0.88923		FBgn0031726	18.6231	-0.230725	0.563359	-0.409552	0.682135	0.985489		FBgn0031726	18.6231	1.08678	0.55889	1.94453	0.0518315	0.454328		FBgn0031726	18.6231	0.0560258	0.558784
840	FBgn0051646	25F1-25F2	2L	5658560	5626291	-1	-	CG31646	0	0	0	0	0		X		1.18152	1.02732	1.1031	1.0332		FBgn0051646	1050.87	0.240646	0.0898234	2.6791	0.00738212	0.0577468		FBgn0051646	1050.87	0.0388823	0.0903929	0.430147	0.667088	0.983279		FBgn0051646	1050.87	-0.141564	0.0895072	-1.58159	0.113744	0.64742		FBgn0051646	1050.87	-0.0471223	0.0882467
841	FBgn0266069	25F1-25F2	2L	5632660	5631624	-1	-	CR44822	0	0	0	0	0		X		1.13422	1.1687	1.09013	1.05915		FBgn0266069	243.463	0.181701	0.181814	0.999379	0.317611	0.665945		FBgn0266069	243.463	0.224903	0.183922	1.22282	0.221399	0.823231		FBgn0266069	243.463	-0.124503	0.182257	-0.683115	0.494534	0.952509		FBgn0266069	243.463	0.0829041	0.181557
842	FBgn0262256	25F2-25F2	2L	5641037	5640940	1	mir-959 stem loop	mir-959	0	0	0	0	0		X		1.2389	1.13248	1.4151	1.45466		FBgn0262256	48.7858	0.309055	0.350629	0.88143	0.378085	0.72054		FBgn0262256	48.7858	-0.179482	0.356897	-0.502896	0.615038	0.977153		FBgn0262256	48.7858	-0.500903	0.349953	-1.43135	0.152331	0.71767		FBgn0262256	48.7858	-0.54068	0.348692
843	FBgn0262321	25F2-25F2	2L	5641155	5641063	1	mir-960 stem loop	mir-960	0	0	0	0	0		X		1.2388	1.13244	1.43033	1.45447		FBgn0262321	48.7206	0.308942	0.351387	0.879206	0.37929	0.722035		FBgn0262321	48.7206	-0.179439	0.35763	-0.501746	0.615846	0.977153		FBgn0262321	48.7206	-0.516346	0.350988	-1.47112	0.141258	0.699548		FBgn0262321	48.7206	-0.540496	0.349457
844	FBgn0262239	25F2-25F2	2L	5641279	5641191	1	mir-961 stem loop	mir-961	0	0	0	0	0		X		1.21346	1.13244	1.43044	1.45933		FBgn0262239	49.0294	0.27913	0.350123	0.797233	0.425316	0.755691		FBgn0262239	49.0294	-0.179438	0.356889	-0.502783	0.615117	0.977153		FBgn0262239	49.0294	-0.516463	0.350222	-1.47467	0.1403	0.699482		FBgn0262239	49.0294	-0.545309	0.348132
845	FBgn0262200	25F2-25F2	2L	5641389	5641298	1	mir-962 stem loop	mir-962	0	0	0	0	0		X		1.22632	1.11893	1.4306	1.4488		FBgn0262200	48.9671	0.294341	0.349792	0.841472	0.400083	0.736963		FBgn0262200	48.9671	-0.162117	0.355994	-0.455393	0.648826	0.979875		FBgn0262200	48.9671	-0.516619	0.349638	-1.47758	0.13952	0.698349		FBgn0262200	48.9671	-0.534858	0.347675
846	FBgn0262333	25F2-25F2	2L	5642078	5641990	1	mir-963 stem loop	mir-963	0	0	0	0	0		X		1.378	1.0374	1.195	1.02171		FBgn0262333	43.5667	0.462577	0.361007	1.28135	0.20007	0.525308		FBgn0262333	43.5667	0.0529717	0.360972	0.146747	0.883331	0.999754		FBgn0262333	43.5667	-0.257011	0.372978	-0.689077	0.490775	0.950228		FBgn0262333	43.5667	-0.0309856	0.36626
847	FBgn0262243	25F2-25F2	2L	5642201	5642102	1	mir-964 stem loop	mir-964	0	0	0	0	0		X		1.378	1.05803	1.21131	1.00106		FBgn0262243	43.7292	0.462573	0.360854	1.28188	0.199883	0.525028		FBgn0262243	43.7292	0.0813753	0.360374	0.225808	0.821351	0.999712		FBgn0262243	43.7292	-0.27657	0.373214	-0.741049	0.458664	0.939884		FBgn0262243	43.7292	-0.00153351	0.365623
848	FBgn0266068	25F2-25F2	2L	5662232	5661902	-1	-	CR44821							X		NA	NA	NA	NA		FBgn0266068	0	NA	NA	NA	NA	NA		FBgn0266068	0	NA	NA	NA	NA	NA		FBgn0266068	0	NA	NA	NA	NA	NA		FBgn0266068	0	NA	NA
849	FBgn0031728	25F2-25F2	2L	5670838	5662849	1	Hsp60C	Hsp60C	0	0	0	0	0		X		1.6689	3.87425	1.65069	1.13302		FBgn0031728	9.80147	0.738899	0.673623	1.0969	0.272684	0.620066		FBgn0031728	9.80147	-1.95392	0.672683	-2.90466	0.00367648	0.087576		FBgn0031728	9.80147	0.723071	0.673006	1.07439	0.282648	0.862785		FBgn0031728	9.80147	0.180173	0.673757
850	FBgn0031729	25F2-25F2	2L	5679499	5678582	1	-	CG12511							X		1.06585	1.00015	1.00006	1.00001		FBgn0031729	0.0616663	0.092005	0.119414	0.770471	0.441021	NA		FBgn0031729	0.0616663	0.000217239	0.119766	0.00181386	0.998553	NA		FBgn0031729	0.0616663	-8.63999e-05	0.118606	-0.000728459	0.999419	NA		FBgn0031729	0.0616663	-1.90033e-05	0.11982
851	FBgn0266066	25F3-25F3	2L	5691770	5690529	1	-	CR44819							X		1.27592	1.01641	1.43881	1.00048		FBgn0266066	0.82053	-0.351536	0.465391	-0.755358	0.450034	NA		FBgn0266066	0.82053	0.0234755	0.467243	0.0502425	0.959929	NA		FBgn0266066	0.82053	0.524878	0.461002	1.13856	0.254887	NA		FBgn0266066	0.82053	-0.000689801	0.459183
852	FBgn0266067	25F3-25F3	2L	5691421	5690530	-1	-	CR44820							X		1.18829	1.01629	1.44287	1.00046		FBgn0266067	0.759106	-0.248881	0.455208	-0.546742	0.584556	NA		FBgn0266067	0.759106	0.0233177	0.458419	0.0508654	0.959433	NA		FBgn0266067	0.759106	0.528943	0.452131	1.16989	0.242046	NA		FBgn0266067	0.759106	-0.00066097	0.450258
853	FBgn0031730	25F3-25F3	2L	5713791	5706374	1	-	CG7236	0	0	0	0	0		X		1.1915	1.06757	1.10072	1.17126		FBgn0031730	69.7006	-0.252782	0.311441	-0.811652	0.416991	0.749023		FBgn0031730	69.7006	0.0943359	0.312198	0.302167	0.762524	0.997067		FBgn0031730	69.7006	0.138445	0.299182	0.462745	0.643547	0.973696		FBgn0031730	69.7006	-0.22806	0.29629
854	FBgn0031731	25F3-25F3	2L	5716680	5715349	-1	-	CG14007							X		1.00167	1.16816	1.10899	1.17194		FBgn0031731	1.02177	0.00240039	0.497843	0.00482157	0.996153	NA		FBgn0031731	1.02177	0.224232	0.503024	0.445768	0.655765	0.982254		FBgn0031731	1.02177	0.149245	0.489993	0.304586	0.760682	NA		FBgn0031731	1.02177	-0.228901	0.50277
855	FBgn0266065	25F3-25F3	2L	5716426	5715678	1	-	CR44818							X		1.11391	1.09378	1.11682	1.18126		FBgn0266065	0.775871	0.155635	0.458372	0.339539	0.734204	NA		FBgn0266065	0.775871	0.129318	0.468992	0.275736	0.782751	NA		FBgn0266065	0.775871	0.159401	0.456021	0.349548	0.726678	NA		FBgn0266065	0.775871	-0.240327	0.470065
856	FBgn0054011	25F3-25F3	2L	5718067	5716701	1	-	CG34011							X		1.10554	1.08447	1.19801	1.00012		FBgn0054011	0.250988	0.144749	0.275558	0.525293	0.599379	NA		FBgn0054011	0.250988	-0.116993	0.277244	-0.421986	0.673035	NA		FBgn0054011	0.250988	0.260641	0.275072	0.947535	0.343366	NA		FBgn0054011	0.250988	-0.000172544	0.27633
857	FBgn0031732	25F3-25F3	2L	5720899	5718121	-1	-	CG11149							X		1.00048	1.19061	1.00539	1.00018		FBgn0031732	0.38864	0.000693247	0.3264	0.00212392	0.998305	NA		FBgn0031732	0.38864	0.251706	0.331454	0.759398	0.447614	NA		FBgn0031732	0.38864	-0.0077491	0.330575	-0.0234412	0.981298	NA		FBgn0031732	0.38864	-0.00025276	0.328917
858	FBgn0024191	25F3-25F3	2L	5723944	5721051	1	septin interacting protein 1	sip1	0	0	0	0	0		X		1.00718	1.16074	1.03054	1.08062		FBgn0024191	344.28	-0.0103226	0.166601	-0.0619599	0.950595	0.987851		FBgn0024191	344.28	0.215048	0.162232	1.32556	0.184986	0.779259		FBgn0024191	344.28	-0.0433993	0.167138	-0.259661	0.795125	0.989086		FBgn0024191	344.28	-0.111855	0.165555
859	FBgn0031736	25F3-25F4	2L	5762420	5724656	1	-	CG11030	1	0	0	0	1		X		1.13579	1.09522	1.04616	1.02161		FBgn0031736	8397.1	-0.183701	0.0520642	-3.52836	0.000418139	0.0060522		FBgn0031736	8397.1	-0.131224	0.0518579	-2.53044	0.0113919	0.181473		FBgn0031736	8397.1	-0.0651103	0.0516177	-1.26139	0.207167	0.786408		FBgn0031736	8397.1	-0.0308416	0.0516505
860	FBgn0031733	25F4-25F4	2L	5728811	5726415	-1	-	CG14006	0	0	0	0	0		X		1.08176	1.23937	1.10433	1.01847		FBgn0031733	63.0335	0.113381	0.351397	0.322659	0.746953	0.92854		FBgn0031733	63.0335	0.30961	0.354376	0.873676	0.382295	0.926325		FBgn0031733	63.0335	0.143176	0.351172	0.40771	0.683487	0.979729		FBgn0031733	63.0335	0.0264035	0.350884
861	FBgn0031734	25F4-25F4	2L	5741244	5733675	-1	-	CG11147	1	0	0	0	1		X		1.20513	1.13656	1.0595	1.0432		FBgn0031734	6674.66	-0.269186	0.0612664	-4.3937	1.11436e-05	0.000311286		FBgn0031734	6674.66	-0.184669	0.0610146	-3.02663	0.00247295	0.0650039		FBgn0031734	6674.66	-0.0833868	0.060668	-1.37448	0.169293	0.74298		FBgn0031734	6674.66	-0.0610142	0.0607554
862	FBgn0031735	25F4-25F4	2L	5747961	5746157	1	-	CG11029	0	0	0	0	0		X		1.42285	1.19517	1.03132	1.04236		FBgn0031735	76.2361	0.508781	0.320374	1.58808	0.112267	0.379461		FBgn0031735	76.2361	0.257215	0.313271	0.821064	0.41161	0.939532		FBgn0031735	76.2361	-0.0444899	0.312707	-0.142273	0.886864	0.997749		FBgn0031735	76.2361	0.0598546	0.306329
863	FBgn0031737	25F4-25F4	2L	5766142	5762553	-1	obstructor-E	obst-E	0	0	0	0	0		X		1.02405	1.21816	1.21014	1.00863		FBgn0031737	764.902	0.0342921	0.111926	0.30638	0.759315	0.933362		FBgn0031737	764.902	0.284701	0.116528	2.4432	0.0145575	0.212171		FBgn0031737	764.902	0.275177	0.116487	2.36231	0.0181616	0.249168		FBgn0031737	764.902	-0.0124003	0.110983
864	FBgn0031738	25F4-25F5	2L	5800253	5767002	-1	-	CG9171	0	0	0	0	0		X		1.13415	1.03078	1.15836	1.01207		FBgn0031738	1603.6	0.18161	0.0763997	2.3771	0.0174491	0.109479		FBgn0031738	1603.6	-0.0437388	0.0774003	-0.565098	0.572007	0.974392		FBgn0031738	1603.6	0.21208	0.0777181	2.72884	0.00635574	0.120992		FBgn0031738	1603.6	-0.0173061	0.0763833
865	FBgn0051912	25F4-25F4	2L	5771537	5769752	1	-	CR31912	0	0	0	0	0		X		1.1903	1.0406	1.00444	1.06352		FBgn0051912	646.592	0.251323	0.113219	2.2198	0.0264326	0.145817		FBgn0051912	646.592	-0.0574148	0.114639	-0.500833	0.616489	0.9772		FBgn0051912	646.592	0.0063927	0.117381	0.0544613	0.956568	0.998956		FBgn0051912	646.592	-0.0888451	0.113292
866	FBgn0051913	25F4-25F4	2L	5784893	5784031	1	-	CG31913	0	0	0	0	0		X		1.10267	2.62143	1.66674	1.24323		FBgn0051913	14.2111	0.140997	0.554445	0.254303	0.799261	0.948662		FBgn0051913	14.2111	1.39035	0.584987	2.37672	0.0174671	0.238465		FBgn0051913	14.2111	0.737031	0.576099	1.27935	0.200774	0.779047		FBgn0051913	14.2111	-0.314092	0.551966
867	FBgn0031739	25F5-25F5	2L	5801975	5800517	-1	-	CG14005	0	0	0	0	0		X		1.06841	1.06814	1.29317	1.19762		FBgn0031739	290.77	0.0954666	0.183991	0.518865	0.603855	0.870266		FBgn0031739	290.77	-0.0951024	0.179735	-0.529125	0.596719	0.975179		FBgn0031739	290.77	-0.370914	0.184628	-2.00899	0.0445385	0.421882		FBgn0031739	290.77	-0.260176	0.181857
868	FBgn0031740	25F5-25F5	2L	5804030	5802220	1	-	CG7239	0	0	0	0	0		X		1.10551	1.24691	1.00565	1.04555		FBgn0031740	564.665	0.144714	0.114436	1.26458	0.206021	0.533514		FBgn0031740	564.665	0.318355	0.11107	2.86627	0.00415341	0.0939851		FBgn0031740	564.665	-0.00813031	0.114515	-0.0709979	0.943399	0.998826		FBgn0031740	564.665	-0.064261	0.112429
869	FBgn0031741	25F5-25F5	2L	5809063	5805395	1	-	CG11034	1	0	0	0	1		X		1.64714	1.25448	1.58017	1.15355		FBgn0031741	234.525	0.71996	0.231452	3.11063	0.00186691	0.0199537		FBgn0031741	234.525	0.327088	0.230093	1.42155	0.155158	0.739917		FBgn0031741	234.525	0.660082	0.234963	2.80931	0.00496486	0.103359		FBgn0031741	234.525	0.206085	0.234495
870	FBgn0265786	25F5-25F5	2L	5810216	5809702	1	-	CR44575							X		1.19277	1.01285	1.0007	1.00017		FBgn0265786	0.378354	-0.254321	0.325141	-0.782188	0.434104	NA		FBgn0265786	0.378354	0.0184258	0.329818	0.0558667	0.955448	NA		FBgn0265786	0.378354	-0.00101563	0.320618	-0.00316773	0.997473	NA		FBgn0265786	0.378354	-0.000242209	0.324883
871	FBgn0265787	25F5-25F5	2L	5810835	5810352	1	-	CR44576							X		1.00019	1.15036	1.09155	1.00007		FBgn0265787	0.169854	0.000269492	0.221001	0.00121941	0.999027	NA		FBgn0265787	0.169854	-0.202088	0.223902	-0.902571	0.366753	NA		FBgn0265787	0.169854	0.12638	0.220751	0.5725	0.566984	NA		FBgn0265787	0.169854	-9.59468e-05	0.222676
872	FBgn0262999	25F5-25F5	2L	5811925	5811574	1	-	CG43307							X		1.20224	1.1069	1.10828	1.19235		FBgn0262999	0.38183	-0.265731	0.335969	-0.790938	0.42898	NA		FBgn0262999	0.38183	0.146526	0.337059	0.434719	0.663767	NA		FBgn0262999	0.38183	-0.148326	0.332832	-0.445647	0.655852	NA		FBgn0262999	0.38183	-0.253806	0.338366
873	FBgn0051644	25F5-25F5	2L	5818443	5817890	-1	-	CG31644							X		1.08224	1.81972	1.36638	1.12064		FBgn0051644	1.92569	-0.114019	0.560977	-0.20325	0.83894	NA		FBgn0051644	1.92569	-0.863717	0.569544	-1.51651	0.129391	0.690784		FBgn0051644	1.92569	0.45036	0.565643	0.796191	0.425921	NA		FBgn0051644	1.92569	0.164318	0.566305
874	FBgn0085410	25F5-26A1	2L	5856767	5824004	1	Trissin receptor	TrissinR	0	0	0	0	0		X		1.10803	1.00993	1.00902	1.1077		FBgn0085410	562.603	0.147994	0.12971	1.14096	0.253885	0.598523		FBgn0085410	562.603	0.0142618	0.129657	0.109996	0.912413	0.999754		FBgn0085410	562.603	0.0129564	0.131757	0.0983352	0.921666	0.998826		FBgn0085410	562.603	-0.147572	0.128925
875	FBgn0031745	26A1-26A1	2L	5879498	5859769	-1	rau	rau	0	0	0	0	0		X		1.01156	1.35002	1.04159	1.02491		FBgn0031745	113.729	0.016576	0.262588	0.0631253	0.949667	0.987803		FBgn0031745	113.729	-0.432981	0.252164	-1.71706	0.0859681	0.580125		FBgn0031745	113.729	-0.0587836	0.262666	-0.223796	0.822916	0.992427		FBgn0031745	113.729	-0.0354905	0.25481
876	FBgn0265785	26A1-26A1	2L	5884345	5883741	1	-	CG44574							X		1.0005	1.16242	1.20105	1.26615		FBgn0265785	0.417422	0.000727732	0.335187	0.00217112	0.998268	NA		FBgn0265785	0.417422	-0.217125	0.339754	-0.639065	0.52278	NA		FBgn0265785	0.417422	-0.264292	0.336416	-0.785611	0.432096	NA		FBgn0265785	0.417422	-0.340446	0.341228
877	FBgn0259959	26A1-26A1	2L	5884774	5884350	-1	Seminal fluid protein 26Ac	Sfp26Ac							X		1.12962	1.40715	1.12331	1.11798		FBgn0259959	0.409794	0.175833	0.366947	0.479177	0.631812	NA		FBgn0259959	0.409794	-0.492775	0.37375	-1.31846	0.18735	NA		FBgn0259959	0.409794	0.167752	0.364461	0.460273	0.64532	NA		FBgn0259959	0.409794	-0.160899	0.369963
878	FBgn0262814	26A1-26A1	2L	5885491	5884888	1	-	CG43185							X		1.13481	1.72044	1.25056	1.00835		FBgn0262814	0.698578	0.182451	0.444149	0.410787	0.681229	NA		FBgn0262814	0.698578	-0.782775	0.455219	-1.71956	0.0855131	NA		FBgn0262814	0.698578	0.322576	0.443803	0.726845	0.467321	NA		FBgn0262814	0.698578	-0.0119982	0.450034
879	FBgn0031746	26A1-26A1	2L	5886609	5886002	1	-	CG9029	0	0	0	0	0		X		1.15193	1.65831	1.579	1.02286		FBgn0031746	6.35011	-0.204052	0.663887	-0.307359	0.75857	0.933019		FBgn0031746	6.35011	0.729711	0.661267	1.1035	0.269808	0.865661		FBgn0031746	6.35011	0.659011	0.658966	1.00007	0.317277	0.882643		FBgn0031746	6.35011	-0.0326018	0.66578
880	FBgn0265788	26A1-26A1	2L	5887989	5887204	-1	-	CR44577							X		NA	NA	NA	NA		FBgn0265788	0	NA	NA	NA	NA	NA		FBgn0265788	0	NA	NA	NA	NA	NA		FBgn0265788	0	NA	NA	NA	NA	NA		FBgn0265788	0	NA	NA
881	FBgn0265789	26A1-26A1	2L	5888484	5888149	1	-	CR44578							X		NA	NA	NA	NA		FBgn0265789	0	NA	NA	NA	NA	NA		FBgn0265789	0	NA	NA	NA	NA	NA		FBgn0265789	0	NA	NA	NA	NA	NA		FBgn0265789	0	NA	NA
882	FBgn0002856	26A1-26A1	2L	5892862	5892298	-1	Accessory gland protein 26Ab	Acp26Ab							X		1.00041	1.00164	1.12281	1.32086		FBgn0002856	0.246685	0.000597128	0.28398	0.00210272	0.998322	NA		FBgn0002856	0.246685	0.0023643	0.286463	0.00825343	0.993415	NA		FBgn0002856	0.246685	-0.167118	0.284122	-0.588189	0.556406	NA		FBgn0002856	0.246685	-0.401473	0.291036
883	FBgn0002855	26A1-26A1	2L	5893896	5892883	-1	Accessory gland protein 26Aa	Acp26Aa							X		1.21268	1.10267	1.40603	1.00021		FBgn0002855	0.468843	0.278194	0.352496	0.789211	0.429988	NA		FBgn0002855	0.468843	0.140998	0.35336	0.399021	0.689878	NA		FBgn0002855	0.468843	-0.491623	0.353028	-1.39259	0.163744	NA		FBgn0002855	0.468843	-0.000309864	0.351879
884	FBgn0265790	26A1-26A1	2L	5900380	5899949	-1	-	CR44579							X		1.00022	1.00086	1.18577	1.09462		FBgn0265790	0.195068	0.000318931	0.23525	0.00135571	0.998918	NA		FBgn0265790	0.195068	0.00124602	0.236943	0.00525875	0.995804	NA		FBgn0265790	0.195068	0.245822	0.235925	1.04195	0.297434	NA		FBgn0265790	0.195068	0.130437	0.238095
885	FBgn0031747	26A1-26A1	2L	5904689	5903178	-1	-	CG9021							X		1.25971	1.44923	1.32623	1.1735		FBgn0031747	1.53148	-0.333091	0.546656	-0.609324	0.54231	NA		FBgn0031747	1.53148	-0.535284	0.547291	-0.978062	0.328044	0.90354		FBgn0031747	1.53148	-0.407332	0.54877	-0.742263	0.457928	NA		FBgn0031747	1.53148	0.230814	0.55057
886	FBgn0264352	26A1-26A1	2L	5906250	5904958	-1	-	CR43808							X		1.52919	1.01495	1.12325	1.24044		FBgn0264352	1.03196	0.612764	0.524521	1.16824	0.242712	NA		FBgn0264352	1.03196	0.0214026	0.5232	0.0409072	0.96737	0.999754		FBgn0264352	1.03196	-0.167683	0.515981	-0.324978	0.745198	NA		FBgn0264352	1.03196	-0.31085	0.518224
887	FBgn0043362	26A1-26A1	2L	5922776	5907169	1	blue cheese	bchs	1	0	0	0	1		X		1.16507	1.05017	1.05275	1.05259		FBgn0043362	5062.48	0.220418	0.0523713	4.20875	2.56787e-05	0.000624499		FBgn0043362	5062.48	0.0706163	0.0527259	1.33931	0.18047	0.770342		FBgn0043362	5062.48	0.0741654	0.0529294	1.40121	0.16115	0.731743		FBgn0043362	5062.48	0.0739457	0.0522885
888	FBgn0031749	26A1-26A1	2L	5910289	5908927	-1	-	CG14000	0	0	0	0	0		X		1.09674	1.11944	1.24066	1.13865		FBgn0031749	37.2847	-0.133219	0.397383	-0.335242	0.737443	0.925991		FBgn0031749	37.2847	0.162777	0.394021	0.413116	0.679521	0.985489		FBgn0031749	37.2847	-0.311107	0.396122	-0.785381	0.43223	0.930104		FBgn0031749	37.2847	0.187326	0.39378
889	FBgn0031751	26A1-26A1	2L	5923653	5922876	-1	-	CG9016	0	0	0	0	0		X		1.11265	1.60453	1.05473	1.0854		FBgn0031751	21.9391	0.154003	0.526614	0.29244	0.76995	0.936337		FBgn0031751	21.9391	-0.682149	0.515995	-1.32201	0.186166	0.779812		FBgn0031751	21.9391	-0.0768699	0.534038	-0.143941	0.885547	0.997749		FBgn0031751	21.9391	-0.11822	0.527449
890	FBgn0264547	26A1-26A1	2L	5925961	5925205	-1	-	CR43926							X		1.09873	1.21592	1.47781	1.3158		FBgn0264547	0.852054	-0.135835	0.490024	-0.277201	0.781626	NA		FBgn0264547	0.852054	-0.282043	0.485592	-0.580824	0.561359	NA		FBgn0264547	0.852054	0.563463	0.484071	1.16401	0.24442	NA		FBgn0264547	0.852054	0.395937	0.48755
891	FBgn0015381	26A1-26A2	2L	5939261	5925937	1	dissatisfaction	dsf	1	0	0	0	1		X		3.13055	1.46415	1.97045	1.21442		FBgn0015381	59.3608	1.64641	0.354861	4.6396	3.49082e-06	0.000121184		FBgn0015381	59.3608	-0.550063	0.37584	-1.46356	0.143315	0.718423		FBgn0015381	59.3608	0.978525	0.358078	2.73271	0.00628147	0.120992		FBgn0015381	59.3608	-0.280272	0.367456
892	FBgn0261055	26A3-26A3	2L	5943304	5942623	-1	Seminal fluid protein 26Ad	Sfp26Ad							X		1.10091	1.002	1.11292	1.17668		FBgn0261055	0.362293	-0.138692	0.328706	-0.421933	0.673074	NA		FBgn0261055	0.362293	0.00288091	0.329504	0.00874316	0.993024	NA		FBgn0261055	0.362293	-0.154349	0.327045	-0.47195	0.636962	NA		FBgn0261055	0.362293	-0.234721	0.335026
893	FBgn0001128	26A3-26A3	2L	5948968	5943643	1	Glycerol 3 phosphate dehydrogenase	Gpdh	1	1	1	1	4		X		1.22272	1.22555	1.19694	1.19603		FBgn0001128	14905.5	-0.290092	0.0474044	-6.11951	9.3865e-10	1.0929e-07		FBgn0001128	14905.5	-0.293424	0.0474293	-6.18656	6.14898e-10	1.35819e-07		FBgn0001128	14905.5	-0.259347	0.0476814	-5.43917	5.35281e-08	8.48518e-06		FBgn0001128	14905.5	-0.258251	0.0473396
894	FBgn0266321	26A3-26A3	2L	5948397	5947647	-1	-	CR44986	0	0	0	0	0		X		1.27265	1.89077	1.31809	1.00817		FBgn0266321	484.875	-0.347832	0.552747	-0.629279	0.529167	0.823937		FBgn0266321	484.875	-0.918973	0.553125	-1.66142	0.0966288	0.607277		FBgn0266321	484.875	-0.398444	0.552457	-0.721221	0.470773	0.944922		FBgn0266321	484.875	-0.0117432	0.552582
895	FBgn0031752	26A3-26A3	2L	5955235	5949450	1	-	CG9044	0	0	0	0	0		X		1.0673	1.00315	1.03992	1.0485		FBgn0031752	2530.59	-0.0939641	0.061343	-1.53178	0.125577	0.405582		FBgn0031752	2530.59	0.00454444	0.0615897	0.0737857	0.941181	0.999754		FBgn0031752	2530.59	-0.0564794	0.0616986	-0.915409	0.359977	0.901793		FBgn0031752	2530.59	0.0683298	0.0609952
896	FBgn0031753	26A3-26A3	2L	5956466	5955312	-1	-	CG13999	0	0	0	0	0		X		1.2619	1.05064	1.14671	1.17954		FBgn0031753	176.515	0.3356	0.191635	1.75124	0.0799039	0.304449		FBgn0031753	176.515	0.0712714	0.197749	0.360413	0.718538	0.991435		FBgn0031753	176.515	0.197504	0.204294	0.966766	0.333661	0.89255		FBgn0031753	176.515	-0.23823	0.201994
897	FBgn0040949	26A3-26A3	2L	5956819	5956489	-1	-	CG13998							X		1.0966	1.10609	1.24157	1.27181		FBgn0040949	0.804895	-0.133041	0.472967	-0.28129	0.778488	NA		FBgn0040949	0.804895	0.145474	0.475924	0.305665	0.759859	NA		FBgn0040949	0.804895	-0.312164	0.468421	-0.666418	0.505144	NA		FBgn0040949	0.804895	-0.346883	0.479048
898	FBgn0003980	26A3-26A3	2L	5957639	5957004	1	Vitelline membrane 26Ab	Vm26Ab							X		1.00254	1.12029	1.12767	1.27908		FBgn0003980	1.67301	-0.00366058	0.582893	-0.00628001	0.994989	NA		FBgn0003980	1.67301	0.163868	0.587605	0.278874	0.780342	0.997067		FBgn0003980	1.67301	-0.173343	0.568383	-0.304976	0.760384	NA		FBgn0003980	1.67301	0.355109	0.583417
899	FBgn0086266	26A3-26A3	2L	5958631	5958005	-1	Vitelline membrane 26Aac	Vm26Ac							X		1.29297	1.0341	1.20093	1.05469		FBgn0086266	2.42199	0.370692	0.623727	0.594318	0.5523	NA		FBgn0086266	2.42199	-0.0483775	0.628813	-0.0769345	0.938676	0.999754		FBgn0086266	2.42199	-0.264147	0.621512	-0.425008	0.670831	NA		FBgn0086266	2.42199	-0.0768152	0.631615
900	FBgn0003979	26A3-26A3	2L	5960340	5959596	-1	Vitelline membrane 26Aa	Vm26Aa							X		1.18625	1.17896	1.00068	1.18215		FBgn0003979	0.362044	0.246408	0.320069	0.76986	0.441383	NA		FBgn0003979	0.362044	-0.237511	0.321983	-0.73765	0.460727	NA		FBgn0003979	0.362044	-0.00097534	0.315655	-0.00308989	0.997535	NA		FBgn0003979	0.362044	-0.241415	0.322294
901	FBgn0086265	26A4-26A4	2L	5964951	5963087	-1	palisade	psd							X		1.56067	1.00509	1.99612	1.01048		FBgn0086265	1.4395	0.64217	0.495644	1.29563	0.195104	NA		FBgn0086265	1.4395	0.00733042	0.490738	0.0149375	0.988082	0.999754		FBgn0086265	1.4395	0.997198	0.496845	2.00706	0.0447432	NA		FBgn0086265	1.4395	0.0150345	0.496993
902	FBgn0031756	26A4-26A4	2L	5967752	5965391	-1	-	CG13992							X		1.39864	1.01975	1.69853	1.02451		FBgn0031756	2.32654	-0.484028	0.581474	-0.832415	0.405174	NA		FBgn0031756	2.32654	0.0282132	0.581699	0.0485014	0.961317	0.999754		FBgn0031756	2.32654	0.764288	0.594739	1.28508	0.198764	NA		FBgn0031756	2.32654	-0.0349392	0.58916
903	FBgn0031757	26A4-26A5	2L	5969761	5968566	1	Ucp4C	Ucp4C							X		1.12164	1.50127	1.2649	1.45973		FBgn0031757	1.03126	-0.165612	0.501182	-0.330444	0.741065	NA		FBgn0031757	1.03126	-0.586187	0.519035	-1.12938	0.258738	0.859262		FBgn0031757	1.03126	-0.339024	0.501467	-0.676064	0.499	NA		FBgn0031757	1.03126	-0.545705	0.510334
904	FBgn0031758	26A5-26A5	2L	5971025	5969859	1	Uncoupling protein 4B	Ucp4B	0	0	0	0	0		X		2.03172	1.03352	1.24873	1.78607		FBgn0031758	5.48472	1.0227	0.672479	1.52079	0.128313	0.411658		FBgn0031758	5.48472	0.0475648	0.671989	0.0707822	0.943571	0.999754		FBgn0031758	5.48472	0.320464	0.6723	0.476669	0.633598	0.97362		FBgn0031758	5.48472	0.836789	0.672282
905	FBgn0263442	26A5-26A5	2L	5971025	5969859	-1	-	CR43465	0	0	0	0	0		X		2.03172	1.03352	1.24873	1.78607		FBgn0263442	5.48472	1.0227	0.672479	1.52079	0.128313	0.411658		FBgn0263442	5.48472	0.0475648	0.671989	0.0707822	0.943571	0.999754		FBgn0263442	5.48472	0.320464	0.6723	0.476669	0.633598	0.97362		FBgn0263442	5.48472	0.836789	0.672282
906	FBgn0000308	26A5-26B2	2L	5981018	5972115	-1	chickadee	chic	0	0	0	0	0		X		1.02211	1.01526	1.02375	1.01636		FBgn0000308	7403.83	-0.0315483	0.0544442	-0.579462	0.562277	0.846167		FBgn0000308	7403.83	0.0218534	0.0540974	0.403963	0.68624	0.986387		FBgn0000308	7403.83	-0.0338584	0.0544359	-0.621986	0.533951	0.957659		FBgn0000308	7403.83	0.023411	0.0542892
907	FBgn0001942	26B2-26B2	2L	5985909	5981764	1	Eukaryotic initiation factor 4a	eIF-4a	0	0	0	0	0		X		1.01032	1.03495	1.03876	1.02105		FBgn0001942	40507.3	0.014811	0.0357786	0.413964	0.678901	0.90628		FBgn0001942	40507.3	-0.0495573	0.0357605	-1.38581	0.165805	0.757916		FBgn0001942	40507.3	-0.0548586	0.0359011	-1.52805	0.126501	0.673017		FBgn0001942	40507.3	-0.0300571	0.0357206
908	FBgn0001941	26B2-26B2	2L	5988854	5986348	1	infertile crescent	ifc	0	0	0	0	0		X		1.02045	1.09023	1.06802	1.00515		FBgn0001941	937.391	0.0292018	0.0909901	0.320934	0.74826	0.929462		FBgn0001941	937.391	-0.124632	0.0909519	-1.3703	0.170592	0.762227		FBgn0001941	937.391	-0.0949321	0.091032	-1.04284	0.297021	0.86881		FBgn0001941	937.391	-0.00740827	0.0894335
909	FBgn0031759	26B2-26B2	2L	5999501	5989400	-1	little imaginal discs	lid	0	0	0	0	0		X		1.0931	1.03649	1.06079	1.00478		FBgn0031759	6504.77	0.128426	0.0511068	2.51289	0.0119746	0.083128		FBgn0031759	6504.77	0.0517119	0.0511409	1.01117	0.311937	0.894088		FBgn0031759	6504.77	-0.0851408	0.0515817	-1.6506	0.0988202	0.606615		FBgn0031759	6504.77	0.00687249	0.0509968
910	FBgn0031760	26B2-26B2	2L	6003738	6000228	1	Tetraspanin 26A	Tsp26A	0	0	0	0	0		X		1.02623	1.05459	1.12337	1.07222		FBgn0031760	278.061	0.0373574	0.178434	0.209363	0.834165	0.959466		FBgn0031760	278.061	0.0766771	0.173842	0.441074	0.659159	0.982574		FBgn0031760	278.061	0.167836	0.176613	0.950301	0.341959	0.894131		FBgn0031760	278.061	-0.100607	0.174793
911	FBgn0001089	26B2-26B2	2L	6006827	6003574	-1	beta galactosidase	Gal	0	0	0	0	0		X		1.0537	1.08323	1.08425	1.00618		FBgn0001089	1000.76	-0.0754689	0.118143	-0.638791	0.522959	0.820269		FBgn0001089	1000.76	0.115336	0.11732	0.983097	0.32556	0.903178		FBgn0001089	1000.76	0.116697	0.119481	0.976695	0.32872	0.891666		FBgn0001089	1000.76	-0.00888291	0.117466
912	FBgn0264448	26B2-26B2	2L	6006333	6004167	1	-	CR43866	0	0	0	0	0		X		1.05342	1.07109	1.06701	1.00084		FBgn0264448	812.917	-0.0750866	0.126544	-0.593362	0.552939	0.839781		FBgn0264448	812.917	0.0990808	0.125771	0.787788	0.43082	0.942734		FBgn0264448	812.917	0.0935797	0.128404	0.728793	0.466128	0.94375		FBgn0264448	812.917	0.00121185	0.125978
913	FBgn0031762	26B2-26B2	2L	6012338	6007364	-1	-	CG9098	0	0	0	0	0		X		1.06517	1.00809	1.03593	1.09927		FBgn0031762	353.713	-0.0910876	0.160024	-0.569213	0.569212	0.850271		FBgn0031762	353.713	0.0116189	0.15959	0.0728047	0.941962	0.999754		FBgn0031762	353.713	-0.0509334	0.159395	-0.319542	0.749316	0.987568		FBgn0031762	353.713	-0.13655	0.157978
914	FBgn0001170	26B2-26B3	2L	6019402	6013059	-1	Homeodomain protein 2.0	H2.0	0	0	0	0	0		X		1.20096	1.09849	1.09065	1.03574		FBgn0001170	19.1501	-0.264183	0.496056	-0.532566	0.594334	0.864623		FBgn0001170	19.1501	-0.135519	0.493158	-0.274799	0.783471	0.997067		FBgn0001170	19.1501	-0.125194	0.503685	-0.248556	0.803704	0.991017		FBgn0001170	19.1501	-0.0506642	0.505837
915	FBgn0031763	26B3-26B3	2L	6021718	6020835	1	-	CG13996	0	0	0	0	0		X		1.21815	1.32777	2.11249	1.62677		FBgn0031763	5.68309	0.284694	0.670223	0.424775	0.671001	0.901419		FBgn0031763	5.68309	0.409	0.666328	0.613812	0.53934	0.966763		FBgn0031763	5.68309	-1.07895	0.670677	-1.60874	0.107673	0.632999		FBgn0031763	5.68309	-0.702008	0.666705
916	FBgn0031764	26B3-26B3	2L	6024539	6022951	-1	-	CG9107	0	0	0	0	0		X		1.10179	1.03272	1.01909	1.05446		FBgn0031764	233.857	-0.139844	0.178794	-0.782154	0.434124	0.759978		FBgn0031764	233.857	-0.0464442	0.173247	-0.268081	0.788637	0.997067		FBgn0031764	233.857	0.0272763	0.182313	0.149612	0.881071	0.997683		FBgn0031764	233.857	0.0765005	0.177568
917	FBgn0031765	26B3-26B3	2L	6034423	6025870	-1	-	CG9109	0	0	0	0	0		X		1.01701	1.1253	1.0546	1.322		FBgn0031765	221.21	0.0243366	0.193636	0.125682	0.899984	0.975195		FBgn0031765	221.21	-0.170306	0.195346	-0.871816	0.383309	0.926893		FBgn0031765	221.21	-0.0767018	0.195105	-0.393132	0.694222	0.981037		FBgn0031765	221.21	-0.40272	0.192135
918	FBgn0025742	26B3-26B3	2L	6037015	6034731	-1	myotubularin	mtm	0	0	0	0	0		X		1.07027	1.02358	1.06659	1.10733		FBgn0025742	996.995	-0.0979755	0.0926889	-1.05704	0.290495	0.639331		FBgn0025742	996.995	-0.0336169	0.0912074	-0.368577	0.712443	0.99111		FBgn0025742	996.995	-0.0930026	0.0935295	-0.994367	0.320044	0.884268		FBgn0025742	996.995	-0.147086	0.0910433
919	FBgn0031766	26B3-26B3	2L	6037902	6036997	-1	-	CG9117	0	0	0	0	0		X		1.63509	1.18281	1.19405	1.09457		FBgn0031766	56.1953	-0.70937	0.339574	-2.089	0.0367075	0.182456		FBgn0031766	56.1953	-0.242217	0.326097	-0.742777	0.457617	0.950327		FBgn0031766	56.1953	-0.25586	0.340514	-0.751395	0.452415	0.938452		FBgn0031766	56.1953	0.13037	0.332751
920	FBgn0051643	26B3-26B3	2L	6041283	6038117	1	-	CG31643	0	0	0	0	0		X		1.09317	1.01923	1.04096	1.26816		FBgn0051643	274.76	-0.128515	0.172425	-0.745337	0.456068	0.777098		FBgn0051643	274.76	-0.0274754	0.168883	-0.162688	0.870764	0.999754		FBgn0051643	274.76	-0.0579079	0.17204	-0.336597	0.736421	0.984935		FBgn0051643	274.76	0.342732	0.169999
921	FBgn0000052	26B3-26B3	2L	6046050	6041181	-1	adenosine 2	ade2	0	1	0	0	1		X		1.00294	1.1595	1.07438	1.0519		FBgn0000052	7680.62	-0.00423999	0.0678379	-0.0625017	0.950163	0.987803		FBgn0000052	7680.62	-0.213501	0.0681584	-3.13242	0.00173371	0.049647		FBgn0000052	7680.62	-0.103503	0.0693172	-1.49318	0.135389	0.692041		FBgn0000052	7680.62	-0.0729986	0.0686704
922	FBgn0262317	26B3-26B3	2L	6045713	6045627	-1	mir-966 stem loop	mir-966	0	0	0	0	0		X		1.64203	1.27489	1.03435	1.43204		FBgn0262317	97.4137	-0.715481	0.345194	-2.07269	0.0382008	0.18705		FBgn0262317	97.4137	-0.350373	0.342409	-1.02326	0.306185	0.892151		FBgn0262317	97.4137	0.0487195	0.352061	0.138384	0.889937	0.998023		FBgn0262317	97.4137	-0.51807	0.346432
923	FBgn0029161	26B3-26B3	2L	6048706	6046516	-1	slowmo	slmo	0	0	1	0	1		CIR GL		1.10857	1.06699	1.17212	1.09479		FBgn0029161	3066.73	-0.148698	0.0658164	-2.25929	0.0238653	0.135929		FBgn0029161	3066.73	-0.0935503	0.0652502	-1.43372	0.151653	0.734029		FBgn0029161	3066.73	-0.229125	0.0660108	-3.47102	0.000518495	0.0184604		FBgn0029161	3066.73	-0.130652	0.0648628
924	FBgn0085208	26B3-26B3	2L	6048706	6046651	-1	-	CG34179	0	0	1	0	1		X		1.10604	1.06574	1.17543	1.09741		FBgn0085208	3051.35	-0.145406	0.0662272	-2.19557	0.0281229	0.152772		FBgn0085208	3051.35	-0.0918517	0.0656613	-1.39887	0.161852	0.753221		FBgn0085208	3051.35	-0.233188	0.0664504	-3.5092	0.000449457	0.016611		FBgn0085208	3051.35	-0.134097	0.0652755
925	FBgn0031768	26B3-26B3	2L	6050474	6048002	1	-	CG12393	0	0	0	0	0		X		1.04215	1.007	1.00299	1.02485		FBgn0031768	825.57	-0.0595608	0.0995736	-0.598159	0.549734	0.837717		FBgn0031768	825.57	-0.0100644	0.0976229	-0.103094	0.917888	0.999754		FBgn0031768	825.57	0.00430999	0.100931	0.0427024	0.965939	0.999705		FBgn0031768	825.57	-0.0354116	0.0979799
926	FBgn0031769	26B3-26B3	2L	6053877	6050800	1	-	CG9135	0	0	0	0	0		X		1.1112	1.0833	1.20058	1.0891		FBgn0031769	431.585	0.152118	0.13655	1.11401	0.265277	0.611038		FBgn0031769	431.585	0.115429	0.134512	0.858134	0.390818	0.930907		FBgn0031769	431.585	0.263735	0.138046	1.91048	0.0560716	0.475357		FBgn0031769	431.585	-0.123139	0.138633
927	FBgn0031770	26B3-26B4	2L	6060169	6054302	1	-	CG13995	1	0	0	0	1		X		1.17612	1.11451	1.01585	1.00646		FBgn0031770	1601.15	0.234032	0.0840781	2.78351	0.00537749	0.0452065		FBgn0031770	1601.15	0.156404	0.084811	1.84415	0.0651612	0.512664		FBgn0031770	1601.15	-0.0226877	0.0858777	-0.264187	0.791636	0.989086		FBgn0031770	1601.15	0.00929417	0.0847263
928	FBgn0085209	26B4-26B4	2L	6060938	6060510	1	-	CG34180	1	0	0	0	1		X		1.2688	1.15404	1.03456	1.03687		FBgn0085209	671.046	-0.343467	0.106527	-3.22422	0.00126316	0.0148123		FBgn0085209	671.046	-0.206693	0.114589	-1.80378	0.0712664	0.535543		FBgn0085209	671.046	-0.0490208	0.108447	-0.452023	0.651252	0.975626		FBgn0085209	671.046	0.0522409	0.101263
929	FBgn0031771	26B4-26B4	2L	6062757	6060842	-1	-	CG9140	0	0	0	0	0		X		1.01958	1.00583	1.01179	1.00615		FBgn0031771	11725.1	-0.027974	0.0424291	-0.659312	0.509695	0.811877		FBgn0031771	11725.1	-0.00838237	0.0424003	-0.197696	0.843283	0.999754		FBgn0031771	11725.1	-0.0169162	0.0426943	-0.396216	0.691946	0.980921		FBgn0031771	11725.1	-0.00885034	0.0421923
930	FBgn0031772	26B4-26B4	2L	6063671	6062989	1	-	CG13994	0	0	0	0	0		X		1.12655	1.02024	1.08551	1.03724		FBgn0031772	300.115	-0.171913	0.166266	-1.03396	0.301154	0.650088		FBgn0031772	300.115	0.0289107	0.159822	0.180893	0.856452	0.999754		FBgn0031772	300.115	0.118369	0.163702	0.72308	0.469631	0.943812		FBgn0031772	300.115	-0.0527464	0.161279
931	FBgn0031773	26B4-26B4	2L	6065953	6063562	-1	-	Fbw5	0	0	0	0	0		X		1.11092	1.00691	1.00262	1.01353		FBgn0031773	431.753	-0.151755	0.132744	-1.14322	0.252949	0.597137		FBgn0031773	431.753	0.00992989	0.129486	0.0766868	0.938873	0.999754		FBgn0031773	431.753	0.00377152	0.132152	0.0285393	0.977232	0.999982		FBgn0031773	431.753	0.0193883	0.129187
932	FBgn0031774	26B4-26B4	2L	6067635	6065997	1	-	CG9147	0	0	0	0	0		X		1.03978	1.02212	1.05957	1.04791		FBgn0031774	346.999	-0.0562765	0.158828	-0.354323	0.723097	0.920605		FBgn0031774	346.999	-0.0315582	0.153283	-0.205883	0.836883	0.999754		FBgn0031774	346.999	0.0834779	0.156828	0.532289	0.594526	0.96829		FBgn0031774	346.999	0.0675103	0.153118
933	FBgn0031775	26B4-26B4	2L	6068594	6067668	-1	-	CG9150	0	0	0	1	1		X		1.38433	1.0145	1.22633	1.64259		FBgn0031775	468.953	-0.469191	0.214939	-2.1829	0.0290431	0.156414		FBgn0031775	468.953	-0.0207707	0.214377	-0.0968886	0.922815	0.999754		FBgn0031775	468.953	0.294343	0.215612	1.36515	0.172206	0.747573		FBgn0031775	468.953	-0.715972	0.214504
934	FBgn0031776	26B4-26B4	2L	6069838	6069079	1	-	CG13993	0	0	0	0	0		X		1.22041	1.01657	1.08175	1.08758		FBgn0031776	406.057	-0.287368	0.149146	-1.92676	0.0540094	0.236788		FBgn0031776	406.057	-0.0237145	0.143982	-0.164704	0.869177	0.999754		FBgn0031776	406.057	0.113373	0.147683	0.767674	0.442681	0.935325		FBgn0031776	406.057	0.12112	0.146239
935	FBgn0031777	26B4-26B4	2L	6070686	6069790	-1	-	CG9154	0	0	0	0	0		X		1.28958	1.1575	1.02982	1.07632		FBgn0031777	194.291	-0.366897	0.203235	-1.80528	0.0710305	0.282256		FBgn0031777	194.291	-0.211018	0.200418	-1.05289	0.292391	0.879513		FBgn0031777	194.291	-0.0423859	0.203261	-0.208529	0.834816	0.992427		FBgn0031777	194.291	-0.106102	0.202104
936	FBgn0266449	26B4-26B4	2L	6073961	6070990	1	Kruppel homolog 2	Kr-h2	0	0	0	0	0		X		1.06269	1.03368	1.0654	1.13205		FBgn0266449	1582.59	-0.0877155	0.0882583	-0.99385	0.320296	0.669016		FBgn0266449	1582.59	-0.0477857	0.0889704	-0.537096	0.591201	0.97464		FBgn0266449	1582.59	-0.0913926	0.0896779	-1.01912	0.308145	0.87603		FBgn0266449	1582.59	-0.178935	0.0876404
937	FBgn0264345	26B4-26B4	2L	6074796	6074251	-1	-	CR43801	0	0	0	0	0		X		1.80683	1.46378	1.02653	1.0894		FBgn0264345	6.41725	-0.853459	0.668216	-1.27722	0.201525	0.527069		FBgn0264345	6.41725	-0.549696	0.6685	-0.822283	0.410916	0.939318		FBgn0264345	6.41725	0.0377755	0.668087	0.0565427	0.954909	0.998826		FBgn0264345	6.41725	0.12353	0.664274
938	FBgn0031778	26B4-26B4	2L	6079736	6078453	1	-	CR9162	0	0	0	0	0		X		1.22439	1.07734	1.27463	1.06156		FBgn0031778	17.3252	-0.292067	0.573574	-0.509206	0.610608	0.873388		FBgn0031778	17.3252	-0.107472	0.582078	-0.184635	0.853515	0.999754		FBgn0031778	17.3252	-0.350078	0.581305	-0.602227	0.547023	0.961104		FBgn0031778	17.3252	-0.0861841	0.560531
939	FBgn0265999	26B4-26B4	2L	6080128	6079764	1	-	CR44773	0	0	0	0	0		X		1.31031	1.1139	1.8368	1.69003		FBgn0265999	4.51966	-0.389908	0.67301	-0.57935	0.562353	0.846167		FBgn0265999	4.51966	0.155623	0.67313	0.231192	0.817165	0.999183		FBgn0265999	4.51966	-0.877191	0.673202	-1.30301	0.19257	0.773869		FBgn0265999	4.51966	-0.757048	0.672489
940	FBgn0266450	26B5-26B5	2L	6096498	6082603	1	Kruppel homolog 1	Kr-h1	0	0	0	0	0		X		1.07619	1.12566	1.00641	1.11624		FBgn0266450	2960.98	0.105937	0.0685841	1.54463	0.122435	0.399699		FBgn0266450	2960.98	-0.17077	0.0715411	-2.38702	0.0169854	0.234454		FBgn0266450	2960.98	-0.00921497	0.0684454	-0.134632	0.892903	0.998318		FBgn0266450	2960.98	-0.158652	0.0658539
941	FBgn0266445	26B5-26B5	2L	6096498	6091412	1	-	CG45075	0	0	0	0	0		X		1.08609	1.15045	1.03741	1.1408		FBgn0266445	2242.03	0.119143	0.0746423	1.59618	0.110448	0.376028		FBgn0266445	2242.03	-0.202197	0.0782288	-2.58469	0.00974653	0.164281		FBgn0266445	2242.03	-0.052982	0.0747994	-0.708322	0.478746	0.947481		FBgn0266445	2242.03	-0.190043	0.0712491
942	FBgn0031779	26B5-26B5	2L	6098966	6096698	-1	-	CG9175	0	0	0	0	0		X		1.0909	1.00656	1.05081	1.07124		FBgn0031779	689.195	-0.125524	0.106209	-1.18186	0.23726	0.577906		FBgn0031779	689.195	0.00943022	0.102615	0.0918992	0.926778	0.999754		FBgn0031779	689.195	-0.0715054	0.107257	-0.666672	0.504982	0.955081		FBgn0031779	689.195	-0.099282	0.104852
943	FBgn0266521	26B5-26B7	2L	6124653	6100377	1	stathmin	stai	0	0	0	0	0		X		1.00337	1.03954	1.01055	1.02387		FBgn0266521	4622.3	0.00485642	0.0481775	0.100803	0.919707	0.982337		FBgn0266521	4622.3	0.0559517	0.047877	1.16865	0.242543	0.840607		FBgn0266521	4622.3	-0.0151338	0.0479585	-0.315561	0.752336	0.988269		FBgn0266521	4622.3	0.0340294	0.0480195
944	FBgn0051642	26B7-26B7	2L	6120522	6118512	1	-	CG31642	0	0	0	0	0		X		1.01788	1.16171	1.00471	1.05994		FBgn0051642	201.661	-0.0255655	0.189473	-0.134929	0.892668	0.974825		FBgn0051642	201.661	0.216249	0.189309	1.14231	0.253326	0.857591		FBgn0051642	201.661	-0.00678426	0.187102	-0.0362596	0.971075	0.999951		FBgn0051642	201.661	-0.0839789	0.189362
945	FBgn0031781	26B7-26B7	2L	6125911	6125132	1	Actin-related protein 2/3 complex, subunit 4	Arpc4	0	0	0	0	0		X		1.02392	1.07115	1.07805	1.04712		FBgn0031781	910.097	0.0341011	0.111904	0.304736	0.760567	0.933541		FBgn0031781	910.097	-0.0991643	0.111276	-0.891159	0.372844	0.922849		FBgn0031781	910.097	-0.108428	0.113663	-0.953937	0.340116	0.894131		FBgn0031781	910.097	0.0664296	0.112236
946	FBgn0031782	26B7-26B7	2L	6127775	6125879	-1	WD repeat domain 79 homolog	WDR79	0	0	0	0	0		X		1.1263	1.21567	1.11708	1.0127		FBgn0031782	258.214	0.171589	0.175677	0.97673	0.328703	0.677863		FBgn0031782	258.214	-0.281755	0.172922	-1.62938	0.103233	0.62379		FBgn0031782	258.214	-0.159732	0.177659	-0.899093	0.368603	0.908316		FBgn0031782	258.214	-0.0182032	0.171036
947	FBgn0261683	26B7-26B8	2L	6130651	6127872	-1	-	CG42730	0	0	0	0	0		X		1.59297	1.01619	1.94127	1.08259		FBgn0261683	10.5858	0.671722	0.606267	1.10797	0.267877	0.614659		FBgn0261683	10.5858	0.0231743	0.597343	0.0387956	0.969053	0.999754		FBgn0261683	10.5858	0.957003	0.618622	1.54699	0.121865	0.663773		FBgn0261683	10.5858	0.114483	0.603965
948	FBgn0261697	26B7-26B8	2L	6130651	6127872	-1	tectonic	tectonic	0	0	0	0	0		X		1.59297	1.01619	1.94127	1.08259		FBgn0261697	10.5858	0.671722	0.606267	1.10797	0.267877	0.614659		FBgn0261697	10.5858	0.0231743	0.597343	0.0387956	0.969053	0.999754		FBgn0261697	10.5858	0.957003	0.618622	1.54699	0.121865	0.663773		FBgn0261697	10.5858	0.114483	0.603965
949	FBgn0031784	26B8-26B8	2L	6132484	6131023	1	-	CG9222							X		1.26754	2.55599	1.0024	1.13054		FBgn0031784	1.03242	-0.342035	0.47293	-0.723225	0.469542	NA		FBgn0031784	1.03242	-1.35388	0.488061	-2.774	0.00553718	0.112794		FBgn0031784	1.03242	-0.00346468	0.463779	-0.00747054	0.994039	NA		FBgn0031784	1.03242	-0.177017	0.474002
950	FBgn0266071	26B8-26B8	2L	6139309	6138867	-1	-	CR44824							X		1.00502	1.00239	1.3603	1.00023		FBgn0266071	0.331366	0.00721907	0.333383	0.021654	0.982724	NA		FBgn0266071	0.331366	0.00343828	0.33146	0.0103731	0.991724	NA		FBgn0266071	0.331366	0.443921	0.332308	1.33587	0.18159	NA		FBgn0266071	0.331366	-0.00033334	0.331702
951	FBgn0031785	26B8-26B8	2L	6145010	6139382	1	-	CG13991							X		1.26619	3.5726	1.00749	1.01513		FBgn0031785	3.51634	-0.340497	0.638983	-0.532874	0.594121	NA		FBgn0031785	3.51634	-1.83698	0.647376	-2.83757	0.00454582	0.0990775		FBgn0031785	3.51634	-0.0107684	0.633956	-0.016986	0.986448	NA		FBgn0031785	3.51634	-0.0216605	0.641827
952	FBgn0040950	26B8-26B8	2L	6153701	6151969	1	Mucin 26B	Muc26B							X		1.77793	1.43227	1.7103	2.00802		FBgn0040950	1.56589	-0.830201	0.586445	-1.41565	0.156878	NA		FBgn0040950	1.56589	0.518303	0.579794	0.893943	0.371352	0.921846		FBgn0040950	1.56589	-0.774247	0.577859	-1.33986	0.180292	NA		FBgn0040950	1.56589	-1.00578	0.58589
953	FBgn0051639	26B8-26B9	2L	6155141	6153840	-1	-	CG31639							X		1.20604	1.70687	1.00104	1.00025		FBgn0051639	0.59993	-0.270279	0.37457	-0.721571	0.470559	NA		FBgn0051639	0.59993	-0.771352	0.381684	-2.02092	0.0432882	NA		FBgn0051639	0.59993	-0.00150508	0.369059	-0.00407814	0.996746	NA		FBgn0051639	0.59993	-0.000366039	0.374054
954	FBgn0031786	26B9-26B9	2L	6161309	6160400	1	-	CG13989							X		1.00049	1.46341	1.00075	1.18338		FBgn0031786	0.432156	0.000711082	0.330069	0.00215434	0.998281	NA		FBgn0031786	0.432156	-0.54933	0.33757	-1.6273	0.103672	NA		FBgn0031786	0.432156	-0.00108373	0.328219	-0.00330186	0.997366	NA		FBgn0031786	0.432156	-0.242912	0.335178
955	FBgn0085409	26B11-26B11	2L	6211114	6179133	1	-	CG34380	1	0	0	0	1		X		1.17546	1.04267	1.0081	1.00971		FBgn0085409	2841.48	0.233222	0.0597442	3.90368	9.47416e-05	0.00180393		FBgn0085409	2841.48	0.0602766	0.0597894	1.00815	0.313383	0.894332		FBgn0085409	2841.48	0.0116454	0.0607154	0.191803	0.847897	0.995487		FBgn0085409	2841.48	0.0139396	0.0598669
956	FBgn0026755	26B11-26B11	2L	6226842	6225048	1	UDP-glycosyltransferase 37b1	Ugt37b1	0	0	0	0	0		X		1.24354	1.27429	1.05102	1.11763		FBgn0026755	573.746	-0.314449	0.138747	-2.26634	0.0234304	0.134266		FBgn0026755	573.746	-0.349691	0.142072	-2.46137	0.0138407	0.206027		FBgn0026755	573.746	-0.0717959	0.139216	-0.515716	0.606052	0.969161		FBgn0026755	573.746	0.16044	0.138682
957	FBgn0266070	26B11-26B11	2L	6232160	6231807	1	-	CR44823							X		1.00014	1.09154	1.09225	1.00005		FBgn0266070	0.131953	0.000204588	0.194861	0.00104992	0.999162	NA		FBgn0266070	0.131953	0.126368	0.197052	0.64129	0.521334	NA		FBgn0266070	0.131953	0.127309	0.194644	0.654062	0.513072	NA		FBgn0266070	0.131953	-7.26361e-05	0.19634
958	FBgn0053531	26C1-26C2	2L	6323466	6253123	1	Discoidin domain receptor	Ddr	0	0	0	0	0		X		1.08512	1.02327	1.09494	1.01212		FBgn0053531	1267.16	0.117855	0.0894038	1.31824	0.187424	0.507917		FBgn0053531	1267.16	0.033193	0.0903905	0.367218	0.713457	0.991384		FBgn0053531	1267.16	-0.130855	0.0909247	-1.43916	0.150106	0.714783		FBgn0053531	1267.16	-0.017378	0.0894014
959	FBgn0031791	26C1-26C1	2L	6256822	6255859	1	-	CG9486	0	0	0	0	0		X		1.19106	1.19752	1.17916	1.13636		FBgn0031791	342.229	-0.25224	0.157995	-1.59651	0.110376	0.376028		FBgn0031791	342.229	-0.260052	0.16119	-1.61332	0.106675	0.635027		FBgn0031791	342.229	-0.237764	0.163168	-1.45717	0.145068	0.705084		FBgn0031791	342.229	-0.184423	0.157505
960	FBgn0031792	26C1-26C1	2L	6264490	6263557	-1	-	CG13983	0	0	0	0	0		X		1.01889	1.29629	1.41823	1.06382		FBgn0031792	5.81019	0.0270042	0.673294	0.0401076	0.968007	0.99096		FBgn0031792	5.81019	-0.374383	0.673086	-0.556219	0.578061	0.974392		FBgn0031792	5.81019	-0.504092	0.673308	-0.74868	0.45405	0.938811		FBgn0031792	5.81019	-0.0892554	0.672994
961	FBgn0261699	26C1-26C1	2L	6271468	6271024	1	-	CR42735							X		1.07672	1.10208	1.08293	1.24705		FBgn0261699	0.839209	-0.106643	0.49064	-0.217355	0.827931	NA		FBgn0261699	0.839209	-0.140233	0.483924	-0.289784	0.771982	NA		FBgn0261699	0.839209	0.114934	0.488569	0.235247	0.814017	NA		FBgn0261699	0.839209	0.318524	0.486868
962	FBgn0264543	26C2-26C2	2L	6308751	6308377	-1	-	CG43922							X		1.85072	1.05678	1.02633	1.3061		FBgn0264543	4.11128	-0.888086	0.665647	-1.33417	0.182148	NA		FBgn0264543	4.11128	0.0796736	0.665058	0.119799	0.904642	0.999754		FBgn0264543	4.11128	-0.0374994	0.668846	-0.0560658	0.955289	NA		FBgn0264543	4.11128	0.385262	0.66591
963	FBgn0260452	26C2-26C2	2L	6309475	6308819	1	-	CG13984	0	0	0	0	0		X		1.18685	1.09105	1.57879	1.92778		FBgn0260452	8.42001	0.247139	0.642448	0.384683	0.700472	0.913334		FBgn0260452	8.42001	-0.125718	0.642675	-0.195617	0.84491	0.999754		FBgn0260452	8.42001	0.658817	0.642542	1.02533	0.305208	0.87334		FBgn0260452	8.42001	0.946941	0.64502
964	FBgn0265778	26C2-26C3	2L	6332789	6323767	1	PDZ domain-containing guanine nucleotide exchange factor	PDZ-GEF	0	0	0	0	0		X		1.07712	1.05625	1.00695	1.01683		FBgn0265778	2934.18	0.107185	0.0589157	1.8193	0.068866	0.276325		FBgn0265778	2934.18	0.0789465	0.0585197	1.34906	0.177318	0.767879		FBgn0265778	2934.18	-0.00999578	0.0595378	-0.16789	0.86667	0.996717		FBgn0265778	2934.18	0.0240721	0.0587262
965	FBgn0031799	26C3-26C3	2L	6338671	6332881	-1	Pez	Pez	0	0	0	0	0		X		1.00329	1.0068	1.06145	1.14184		FBgn0031799	669.112	-0.00473275	0.10979	-0.0431075	0.965616	0.990227		FBgn0031799	669.112	0.00977769	0.108941	0.0897522	0.928484	0.999754		FBgn0031799	669.112	-0.0860356	0.111446	-0.771994	0.440118	0.933917		FBgn0031799	669.112	-0.191356	0.110207
966	FBgn0015623	26C3-26C3	2L	6346280	6338836	1	Cytochrome P450 reductase	Cpr	0	0	1	1	2		X		1.03825	1.02069	1.17326	1.23147		FBgn0015623	15139.8	0.0541592	0.0669532	0.80891	0.418567	0.750647		FBgn0015623	15139.8	0.0295428	0.0672066	0.439582	0.66024	0.982574		FBgn0015623	15139.8	0.230525	0.0670138	3.43996	0.000581797	0.0201663		FBgn0015623	15139.8	0.300381	0.0667173
967	FBgn0031800	26C3-26C3	2L	6348427	6346430	-1	-	CG9497	1	0	1	1	3		X		1.16428	1.04042	1.36356	1.34576		FBgn0031800	3464.93	0.21944	0.0792831	2.7678	0.0056436	0.0468768		FBgn0031800	3464.93	0.0571623	0.0809982	0.705723	0.480361	0.955413		FBgn0031800	3464.93	0.447383	0.0795221	5.6259	1.84539e-08	3.1128e-06		FBgn0031800	3464.93	0.428424	0.07812
968	FBgn0031801	26C3-26C3	2L	6351034	6349393	-1	-	CG9498	0	0	0	0	0		X		1.07311	1.18438	1.02218	1.12423		FBgn0031801	2721.45	-0.101795	0.163665	-0.621969	0.533962	0.82715		FBgn0031801	2721.45	-0.244128	0.163742	-1.49093	0.13598	0.705733		FBgn0031801	2721.45	0.0316498	0.16454	0.192353	0.847465	0.995487		FBgn0031801	2721.45	0.168934	0.163258
969	FBgn0031802	26C3-26C3	2L	6354331	6352324	-1	pickpocket 7	ppk7	0	0	0	0	0		X		1.28304	1.06893	1.4544	1.15113		FBgn0031802	17.4026	0.359571	0.580467	0.619452	0.535619	0.828042		FBgn0031802	17.4026	0.0961714	0.585033	0.164386	0.869427	0.999754		FBgn0031802	17.4026	0.540423	0.598614	0.902791	0.366637	0.907419		FBgn0031802	17.4026	0.203055	0.594082
970	FBgn0031803	26C3-26C3	2L	6356498	6354956	1	pickpocket 14	ppk14	0	0	0	0	0		X		1.32587	1.39049	1.54565	1.06667		FBgn0031803	5.44693	-0.406944	0.671274	-0.606226	0.544365	0.833365		FBgn0031803	5.44693	0.475595	0.671243	0.708529	0.478617	0.954846		FBgn0031803	5.44693	0.628216	0.671677	0.935294	0.349637	0.895891		FBgn0031803	5.44693	-0.0931171	0.672194
971	FBgn0031804	26C3-26C3	2L	6358318	6357005	-1	-	CG9500							X		1.0002	1.00077	1.09877	1.15488		FBgn0031804	0.176792	0.000283462	0.225174	0.00125886	0.998996	NA		FBgn0031804	0.176792	0.00110596	0.226762	0.00487718	0.996109	NA		FBgn0031804	0.176792	-0.135885	0.225017	-0.603889	0.545918	NA		FBgn0031804	0.176792	0.207737	0.228375
972	FBgn0266003	26C3-26C3	2L	6359994	6358345	-1	-	CR44777							X		1.00023	1.15097	1.00036	1.15393		FBgn0266003	0.211093	0.000337185	0.244951	0.00137654	0.998902	NA		FBgn0266003	0.211093	-0.202853	0.248146	-0.817473	0.413658	NA		FBgn0266003	0.211093	-0.000514666	0.243608	-0.00211268	0.998314	NA		FBgn0266003	0.211093	0.206552	0.248363
973	FBgn0266004	26C3-26C3	2L	6361385	6360403	1	-	CR44778							X		1.17795	1.00085	1.09801	1.00008		FBgn0266004	0.191068	0.236276	0.235237	1.00441	0.315179	NA		FBgn0266004	0.191068	0.00121991	0.235021	0.00519063	0.995858	NA		FBgn0266004	0.191068	-0.134891	0.233174	-0.578499	0.562927	NA		FBgn0266004	0.191068	-0.000112006	0.235161
974	FBgn0031805	26C4-26C4	2L	6370190	6367882	1	-	CG9505	0	0	0	0	0		X		1.22998	1.40657	1.10672	1.3777		FBgn0031805	207.857	-0.298636	0.226926	-1.31601	0.188171	0.508476		FBgn0031805	207.857	0.492176	0.209705	2.347	0.0189253	0.250291		FBgn0031805	207.857	-0.146285	0.226997	-0.644435	0.519293	0.956083		FBgn0031805	207.857	-0.462262	0.219571
975	FBgn0043854	26C4-26C4	2L	6377284	6372388	1	slow as molasses	slam	0	0	0	0	0		X		1.27794	1.08272	1.00192	1.14853		FBgn0043854	35.1082	-0.353821	0.430618	-0.821658	0.411271	0.744657		FBgn0043854	35.1082	0.114655	0.421241	0.272185	0.78548	0.997067		FBgn0043854	35.1082	-0.00277334	0.430945	-0.00643549	0.994865	0.999982		FBgn0043854	35.1082	-0.19979	0.431099
976	FBgn0259714	26C4-26D1	2L	6411326	6377771	-1	-	CG42368	1	1	1	1	4		X		1.18261	1.15459	1.22525	1.17426		FBgn0259714	19143.4	-0.241979	0.0509922	-4.74541	2.0808e-06	7.98165e-05		FBgn0259714	19143.4	-0.207383	0.0507669	-4.08501	4.40747e-05	0.00283592		FBgn0259714	19143.4	-0.293071	0.0511081	-5.73433	9.78975e-09	1.74059e-06		FBgn0259714	19143.4	-0.231746	0.0509232
977	FBgn0031808	26C4-26C4	2L	6383419	6381266	1	-	CG9507	0	0	0	0	0		X		1.01213	1.0816	1.0792	1.02382		FBgn0031808	1773.99	0.0173945	0.0937572	0.185527	0.852815	0.965627		FBgn0031808	1773.99	0.113166	0.0907457	1.24707	0.212373	0.81242		FBgn0031808	1773.99	-0.109968	0.0921266	-1.19367	0.232609	0.815191		FBgn0031808	1773.99	-0.0339588	0.092275
978	FBgn0259716	26C4-26D1	2L	6385512	6383435	-1	-	CG42370	0	0	0	0	0		X		1.19318	1.07978	1.25978	1.05213		FBgn0259716	1001.43	-0.254807	0.114948	-2.21672	0.0266419	0.146849		FBgn0259716	1001.43	-0.110737	0.112491	-0.984409	0.324914	0.90288		FBgn0259716	1001.43	-0.333168	0.114797	-2.90224	0.00370508	0.0832901		FBgn0259716	1001.43	-0.0733172	0.114639
979	FBgn0259715	26D1-26D1	2L	6397249	6395853	-1	-	CG42369	1	1	1	1	4		X		1.22198	1.1981	1.25422	1.2145		FBgn0259715	15592.9	-0.289217	0.0514992	-5.61596	1.95474e-08	1.46963e-06		FBgn0259715	15592.9	-0.260747	0.0512218	-5.09054	3.57047e-07	4.36689e-05		FBgn0259715	15592.9	-0.326795	0.0516737	-6.32421	2.54531e-10	6.60268e-08		FBgn0259715	15592.9	-0.280365	0.0514103
980	FBgn0031811	26D1-26D1	2L	6415335	6412315	1	-	CG13982	0	0	0	0	0		X		1.02129	1.03394	1.03146	1.05333		FBgn0031811	192.487	0.0303894	0.202128	0.150347	0.880491	0.972837		FBgn0031811	192.487	0.0481472	0.197056	0.244332	0.806973	0.997593		FBgn0031811	192.487	-0.0446888	0.200366	-0.223035	0.823508	0.992427		FBgn0031811	192.487	0.0749611	0.201055
981	FBgn0011722	26D1-26D1	2L	6423310	6415179	-1	Tiggrin	Tig	0	0	1	0	1		X		1.05639	1.00167	1.33488	1.04417		FBgn0011722	3854.28	0.0791365	0.0799861	0.989378	0.322478	0.671549		FBgn0011722	3854.28	-0.00241118	0.0798524	-0.0301954	0.975911	0.999754		FBgn0011722	3854.28	-0.416706	0.0814084	-5.11871	3.07636e-07	3.6796e-05		FBgn0011722	3854.28	0.0623607	0.0805936
982	FBgn0263278	28D10-28D11	2L	6426371	6424336	1	Fic domain-containing protein	Fic	0	0	0	0	0		X		1.01684	1.05032	1.06089	1.00422		FBgn0263278	589.051	-0.0240919	0.129603	-0.18589	0.852531	0.965627		FBgn0263278	589.051	-0.0708237	0.127828	-0.554056	0.579541	0.974392		FBgn0263278	589.051	-0.0852691	0.131941	-0.646266	0.518107	0.956083		FBgn0263278	589.051	-0.00607893	0.129883
983	FBgn0031813	26D1-26D4	2L	6448403	6426724	-1	-	CG9527	0	0	0	0	0		X		1.05188	1.10656	1.08401	1.06521		FBgn0031813	1940.9	-0.0729755	0.0735978	-0.991545	0.32142	0.670087		FBgn0031813	1940.9	-0.146086	0.0729832	-2.00164	0.0453239	0.42106		FBgn0031813	1940.9	-0.11638	0.073599	-1.58127	0.113816	0.64742		FBgn0031813	1940.9	-0.091137	0.0724091
984	FBgn0031814	26D4-26D5	2L	6455929	6448464	-1	real-time	retm	0	0	0	0	0		X		1.00382	1.03858	1.04081	1.05141		FBgn0031814	6342.81	-0.00550084	0.0513463	-0.107132	0.914684	0.979924		FBgn0031814	6342.81	0.0546114	0.0511656	1.06735	0.285815	0.875123		FBgn0031814	6342.81	-0.0577131	0.0517562	-1.1151	0.264809	0.849262		FBgn0031814	6342.81	-0.0723311	0.0513075
985	FBgn0031815	26D5-26D5	2L	6459008	6456052	1	farjavit	frj	0	0	0	0	0		X		1.04799	1.00324	1.05682	1.05696		FBgn0031815	3476.14	-0.06763	0.0612568	-1.10404	0.269576	0.616621		FBgn0031815	3476.14	-0.00466243	0.0613824	-0.0759572	0.939453	0.999754		FBgn0031815	3476.14	-0.079736	0.0620115	-1.28583	0.198504	0.77665		FBgn0031815	3476.14	-0.0799161	0.0611295
986	FBgn0031816	26D5-26D7	2L	6465669	6459015	-1	-	CG16947	0	0	0	0	0		X		1.10903	1.03574	1.08995	1.13966		FBgn0031816	697.57	0.149298	0.107778	1.38523	0.165981	0.474949		FBgn0031816	697.57	0.0506672	0.108207	0.468244	0.63961	0.979098		FBgn0031816	697.57	-0.12426	0.11175	-1.11194	0.266162	0.851006		FBgn0031816	697.57	-0.188605	0.108345
987	FBgn0031817	26D7-26D7	2L	6467698	6466217	-1	-	CG9531	0	0	0	0	0		X		1.1299	1.01228	1.02469	1.00243		FBgn0031817	437.977	0.176198	0.129041	1.36545	0.172113	0.484798		FBgn0031817	437.977	-0.0176056	0.125362	-0.140439	0.888313	0.999754		FBgn0031817	437.977	0.0351932	0.127966	0.27502	0.783301	0.989086		FBgn0031817	437.977	0.00349764	0.125617
988	FBgn0259749	26D7-26D7	2L	6473904	6468538	-1	mummy	mmy	0	0	0	0	0		X		1.01464	1.03203	1.0495	1.01651		FBgn0259749	2277.02	-0.020961	0.0742946	-0.282133	0.777841	0.938982		FBgn0259749	2277.02	-0.0454911	0.0735374	-0.618612	0.536172	0.966051		FBgn0259749	2277.02	0.0697017	0.0754102	0.924301	0.35533	0.899102		FBgn0259749	2277.02	0.0236219	0.073926
989	FBgn0031818	26D7-26D7	2L	6476975	6474438	-1	-	CG9536	0	0	0	0	0		X		1.01684	1.02123	1.04836	1.06979		FBgn0031818	1050.61	-0.0240942	0.0912612	-0.264014	0.791769	0.945462		FBgn0031818	1050.61	-0.0303093	0.0898624	-0.337285	0.735902	0.993618		FBgn0031818	1050.61	-0.0681315	0.0926074	-0.735703	0.461912	0.942196		FBgn0031818	1050.61	-0.0973332	0.0902757
990	FBgn0086357	26D7-26D8	2L	6480575	6477182	-1	Sec61 alpha subunit	Sec61alpha	0	0	0	0	0		X		1.02941	1.02187	1.01601	1.04679		FBgn0086357	3430.31	-0.0418241	0.0610829	-0.684711	0.493526	0.801058		FBgn0086357	3430.31	0.031206	0.0605318	0.515531	0.606182	0.975582		FBgn0086357	3430.31	-0.0229152	0.0613407	-0.373573	0.708722	0.984817		FBgn0086357	3430.31	-0.0659698	0.0610094
991	FBgn0031820	26D8-26D9	2L	6487576	6480929	1	Daxx-like protein	DLP	0	0	0	0	0	HUgues	X		1.11718	1.11841	1.08255	1.13601		FBgn0031820	1786.88	0.159864	0.079891	2.00103	0.0453894	0.211394		FBgn0031820	1786.88	0.161444	0.0795214	2.03019	0.0423371	0.405532		FBgn0031820	1786.88	0.11444	0.0807344	1.41748	0.156341	0.724696		FBgn0031820	1786.88	0.183977	0.0797378
992	FBgn0031821	26D9-26D9	2L	6488756	6487342	-1	Kynurenine formamidase	KFase	0	0	0	0	0		X		1.09615	1.09371	1.01272	1.06262		FBgn0031821	811.593	-0.132443	0.0981377	-1.34956	0.177157	0.493721		FBgn0031821	811.593	-0.129229	0.0971478	-1.33023	0.183442	0.776533		FBgn0031821	811.593	0.0182286	0.0998908	0.182486	0.855202	0.995773		FBgn0031821	811.593	0.087624	0.0987924
993	FBgn0027496	26D9-26D9	2L	6490194	6489090	1	Coat Protein (coatomer) epsilon	epsilonCOP	0	0	0	0	0		X		1.21426	1.0688	1.04319	1.09208		FBgn0027496	874.614	-0.280076	0.106412	-2.632	0.00848831	0.0643693		FBgn0027496	874.614	0.0959893	0.105047	0.913778	0.360834	0.917437		FBgn0027496	874.614	-0.0610004	0.10808	-0.564399	0.572483	0.965041		FBgn0027496	874.614	-0.127074	0.105665
994	FBgn0031822	26D9-26D9	2L	6490843	6490155	-1	-	CG9548	0	0	0	0	0		X		1.2108	1.06712	1.16547	1.06497		FBgn0031822	115.893	-0.275964	0.23641	-1.16731	0.243085	0.585423		FBgn0031822	115.893	0.0937211	0.228635	0.409916	0.681868	0.985489		FBgn0031822	115.893	0.22091	0.234864	0.940586	0.346917	0.894406		FBgn0031822	115.893	-0.0908123	0.232845
995	FBgn0051638	26D9-26D9	2L	6496988	6491061	1	-	CG31638	0	0	0	0	0		X		1.09978	1.08312	1.06508	1.03423		FBgn0051638	3548.82	-0.13722	0.0583977	-2.34975	0.0187861	0.115345		FBgn0051638	3548.82	-0.115188	0.0581936	-1.97939	0.0477723	0.435334		FBgn0051638	3548.82	-0.0909556	0.0592949	-1.53395	0.125041	0.669884		FBgn0051638	3548.82	-0.048558	0.0583738
996	FBgn0031824	26D9-26D9	2L	6494532	6492974	-1	-	CG9547	1	1	1	0	3		X		1.3022	1.3185	1.21322	1.15553		FBgn0031824	1603.5	-0.380952	0.0841074	-4.52935	5.9166e-06	0.000187578		FBgn0031824	1603.5	-0.398898	0.0840336	-4.74689	2.06568e-06	0.000201118		FBgn0031824	1603.5	-0.278841	0.0864734	-3.22459	0.00126153	0.0369666		FBgn0031824	1603.5	-0.208561	0.0843802
997	FBgn0031826	26D9-26D9	2L	6498466	6497053	1	-	CG9550							X		1.14965	1.03967	1.08568	1.16262		FBgn0031826	2.69358	-0.20119	0.614738	-0.327277	0.743458	NA		FBgn0031826	2.69358	0.0561317	0.625542	0.0897329	0.928499	0.999754		FBgn0031826	2.69358	-0.118593	0.616523	-0.192359	0.847461	NA		FBgn0031826	2.69358	0.21738	0.616339
998	FBgn0051637	26D9-26E1	2L	6526996	6498647	1	-	CG31637	0	0	0	0	0		X		1.06515	1.01611	1.02974	1.03548		FBgn0051637	2505.15	0.0910585	0.0614517	1.48179	0.138397	0.429848		FBgn0051637	2505.15	0.0230496	0.0615207	0.374664	0.70791	0.990017		FBgn0051637	2505.15	0.0422776	0.0619072	0.682918	0.494658	0.952555		FBgn0051637	2505.15	-0.0502931	0.0608515
999	FBgn0266001	26D11-26D11	2L	6508404	6507424	-1	-	CR44775	0	0	0	0	0		X		1.01173	1.07112	1.01328	1.16081		FBgn0266001	13.1503	0.0168301	0.586582	0.0286917	0.97711	0.993496		FBgn0266001	13.1503	0.0991156	0.604171	0.164052	0.86969	0.999754		FBgn0266001	13.1503	0.019026	0.581363	0.0327266	0.973893	0.999951		FBgn0266001	13.1503	-0.215136	0.591386
1000	FBgn0000320	26E1-26E2	2L	6546976	6527447	-1	eyes absent	eya	0	0	0	0	0		X		1.16963	1.08	1.14874	1.01082		FBgn0000320	1341.12	0.226055	0.0887306	2.54765	0.010845	0.0774635		FBgn0000320	1341.12	0.111034	0.0888788	1.24927	0.211565	0.810919		FBgn0000320	1341.12	0.200057	0.0900791	2.2209	0.0263577	0.313552		FBgn0000320	1341.12	-0.0155206	0.0890497
1001	FBgn0266002	26E3-26E3	2L	6552436	6551854	1	-	CR44776	0	0	0	0	0		X		1.22164	1.22113	1.17673	1.02278		FBgn0266002	7.7243	0.288822	0.650952	0.443691	0.657266	0.895573		FBgn0266002	7.7243	-0.288215	0.640849	-0.449739	0.652899	0.981138		FBgn0266002	7.7243	-0.23478	0.642795	-0.365249	0.714926	0.984933		FBgn0266002	7.7243	0.0324938	0.636685
1002	FBgn0031829	26E3-26E3	2L	6557502	6555717	-1	Osm-6 ortholog (C. elegans)	Osm6	0	0	0	0	0		X		1.18861	1.09534	1.17216	1.11311		FBgn0031829	15.4211	0.24927	0.561265	0.444122	0.656955	0.895519		FBgn0031829	15.4211	0.131378	0.56019	0.234524	0.814578	0.998656		FBgn0031829	15.4211	0.229169	0.572656	0.400186	0.689019	0.980365		FBgn0031829	15.4211	-0.154602	0.555445
1003	FBgn0031830	26E3-26E3	2L	6559308	6557800	1	Cytochrome c oxidase subunit Vb	CoVb	0	0	0	0	0		X		1.1105	1.01992	1.08028	1.0998		FBgn0031830	4278.92	-0.151214	0.0709768	-2.13047	0.033133	0.169892		FBgn0031830	4278.92	-0.0284533	0.0708531	-0.401582	0.687992	0.986636		FBgn0031830	4278.92	-0.111402	0.0709244	-1.57071	0.11625	0.654405		FBgn0031830	4278.92	-0.137241	0.0703525
1004	FBgn0031832	26E3-26E3	2L	6562289	6559426	-1	-	CG9596	0	0	0	0	0		X		1.18424	1.01218	1.17811	1.21151		FBgn0031832	179.132	0.243966	0.192426	1.26784	0.204855	0.531572		FBgn0031832	179.132	0.0174721	0.191013	0.0914707	0.927119	0.999754		FBgn0031832	179.132	-0.236475	0.197787	-1.1956	0.231851	0.814006		FBgn0031832	179.132	-0.276811	0.195462
1005	FBgn0031831	26E3-26E3	2L	6560133	6559431	1	-	CG11043	0	0	0	0	0		X		1.45676	1.01288	1.29555	1.3185		FBgn0031831	19.6768	0.542768	0.521	1.04178	0.297514	0.646045		FBgn0031831	19.6768	0.018461	0.518345	0.0356153	0.971589	0.999754		FBgn0031831	19.6768	-0.373569	0.539049	-0.693016	0.488299	0.949413		FBgn0031831	19.6768	0.398897	0.529632
1006	FBgn0263916	26E3-26E3	2L	6564709	6562325	1	Equilibrative nucleoside transporter 2	Ent2	0	0	0	0	0		X		1.03874	1.07373	1.03722	1.09673		FBgn0263916	1184.65	0.0548393	0.0985825	0.556278	0.578021	0.854653		FBgn0263916	1184.65	-0.102635	0.0948474	-1.0821	0.279207	0.87136		FBgn0263916	1184.65	-0.0527207	0.0948097	-0.556069	0.578164	0.966745		FBgn0263916	1184.65	-0.13321	0.0957488
1007	FBgn0031834	26E3-26E3	2L	6566181	6564112	-1	-	CG13766	0	0	0	0	0		X		1.01537	1.02143	1.04692	1.00097		FBgn0031834	326.261	-0.0220093	0.161571	-0.136221	0.891647	0.974825		FBgn0031834	326.261	-0.030597	0.157222	-0.19461	0.845698	0.999754		FBgn0031834	326.261	0.0661517	0.155985	0.42409	0.6715	0.978994		FBgn0031834	326.261	-0.00139177	0.159294
1008	FBgn0031835	26E3-26F1	2L	6601068	6568400	-1	-	CG11319	1	0	0	0	1		X		1.17197	1.09694	1.0141	1.04941		FBgn0031835	7321.02	0.22893	0.0522342	4.38277	1.17182e-05	0.000322544		FBgn0031835	7321.02	0.133489	0.052273	2.55369	0.0106589	0.173151		FBgn0031835	7321.02	0.020199	0.0524448	0.385147	0.700128	0.982823		FBgn0031835	7321.02	0.0695727	0.0521755
1009	FBgn0031836	26F1-26F1	2L	6617117	6611011	1	-	CG11050	0	0	0	0	0		X		1.05135	1.02429	1.04545	1.0324		FBgn0031836	4600.65	-0.0722364	0.0558284	-1.2939	0.1957	0.518908		FBgn0031836	4600.65	0.0346265	0.0549725	0.629888	0.528768	0.966051		FBgn0031836	4600.65	-0.0641305	0.0560289	-1.1446	0.252376	0.83377		FBgn0031836	4600.65	0.0460043	0.0556786
1010	FBgn0031837	26F1-26F3	2L	6621700	6617134	-1	-	CG11320	0	0	0	0	0		X		2.06736	1.0734	1.52746	1.02745		FBgn0031837	20.4563	1.04779	0.522419	2.00565	0.0448938	0.209978		FBgn0031837	20.4563	-0.102181	0.503136	-0.203089	0.839066	0.999754		FBgn0031837	20.4563	0.611132	0.513251	1.19071	0.233769	0.816484		FBgn0031837	20.4563	-0.039062	0.508414
1011	FBgn0266218	26F1-26F2	2L	6619446	6619080	1	-	CR44913							X		1.00419	1.07236	1.31306	1.01163		FBgn0266218	1.48205	-0.00603885	0.565151	-0.0106854	0.991474	NA		FBgn0266218	1.48205	-0.100785	0.565176	-0.178326	0.858467	0.999754		FBgn0266218	1.48205	-0.39293	0.574782	-0.683617	0.494217	NA		FBgn0266218	1.48205	0.0166827	0.568
1012	FBgn0085374	26F3-26F3	2L	6625359	6623112	1	-	CG34345							X		1.26183	1.21437	1.10833	1.5596		FBgn0085374	0.966404	-0.335514	0.516901	-0.649088	0.516282	NA		FBgn0085374	0.966404	0.280211	0.530036	0.528663	0.597039	0.975334		FBgn0085374	0.966404	0.148382	0.518156	0.286365	0.774599	NA		FBgn0085374	0.966404	0.641173	0.525003
1013	FBgn0051634	26F3-26F3	2L	6632407	6625138	-1	Organic anion transporting polypeptide 26F	Oatp26F	0	0	0	0	0		X		1.34909	1.0286	1.23061	1.07306		FBgn0051634	13.0121	-0.43199	0.563191	-0.767041	0.443057	0.766608		FBgn0051634	13.0121	-0.0406777	0.552379	-0.0736409	0.941296	0.999754		FBgn0051634	13.0121	-0.299374	0.581254	-0.515048	0.606519	0.969161		FBgn0051634	13.0121	-0.101728	0.564588
1014	FBgn0051635	26F3-26F3	2L	6649114	6632798	-1	-	CG31635	1	0	0	0	1		X		1.12887	1.02849	1.0065	1.017		FBgn0051635	5980.32	0.174874	0.0498743	3.50629	0.0004544	0.0064563		FBgn0051635	5980.32	-0.0405273	0.0503896	-0.804279	0.421236	0.939936		FBgn0051635	5980.32	0.00934803	0.0505478	0.184934	0.853281	0.995632		FBgn0051635	5980.32	0.0243264	0.0496294
1015	FBgn0031842	26F3-26F5	2L	6654574	6649388	1	Transport and Golgi organization 1	Tango1	0	0	0	0	0		X		1.0038	1.01784	1.00069	1.01371		FBgn0031842	4062.08	-0.00547796	0.0539676	-0.101505	0.91915	0.981994		FBgn0031842	4062.08	-0.0255159	0.0536526	-0.475576	0.634376	0.97844		FBgn0031842	4062.08	0.000988477	0.0542565	0.0182186	0.985464	0.999982		FBgn0031842	4062.08	0.0196495	0.0537205
1016	FBgn0051633	26F5-26F5	2L	6656321	6654760	-1	-	CG31633	0	0	0	0	0		X		1.24487	1.02791	1.25608	1.00804		FBgn0051633	271.892	-0.315996	0.196476	-1.60832	0.107766	0.37051		FBgn0051633	271.892	-0.0397166	0.192233	-0.206607	0.836317	0.999754		FBgn0051633	271.892	-0.328931	0.195888	-1.67918	0.0931172	0.596234		FBgn0051633	271.892	0.0115482	0.193191
1017	FBgn0051636	26F5-26F5	2L	6658152	6656459	-1	-	CG31636	0	0	0	0	0		X		1.0524	1.10201	1.07641	1.07796		FBgn0051636	311.289	-0.0736858	0.163742	-0.450013	0.652701	0.893653		FBgn0051636	311.289	-0.140143	0.157052	-0.892333	0.372215	0.922063		FBgn0051636	311.289	-0.106232	0.165345	-0.642489	0.520556	0.956083		FBgn0051636	311.289	-0.108307	0.16121
1018	FBgn0028467	26F5-26F6	2L	6662033	6658517	1	-	CG11070	0	0	0	0	0		X		1.09424	1.00913	1.00497	1.04703		FBgn0028467	1440.4	-0.129929	0.080744	-1.60914	0.107586	0.370357		FBgn0028467	1440.4	-0.0131145	0.079758	-0.164429	0.869393	0.999754		FBgn0028467	1440.4	0.00715874	0.0806971	0.0887113	0.929311	0.998826		FBgn0028467	1440.4	0.0663095	0.079785
1019	FBgn0031844	26F6-26F6	2L	6663612	6662061	-1	-	CG13771							X		1.00142	1.21732	1.01162	1.27676		FBgn0031844	1.17414	0.00204387	0.491293	0.00416018	0.996681	NA		FBgn0031844	1.17414	-0.283703	0.509082	-0.557283	0.577334	0.974392		FBgn0031844	1.17414	-0.0166639	0.497104	-0.0335219	0.973258	NA		FBgn0031844	1.17414	0.352485	0.498938
1020	FBgn0000392	26F6-26F7	2L	6674780	6663664	1	cup	cup	1	0	0	0	1		X		1.14892	1.11706	1.08758	1.11433		FBgn0000392	5320.93	-0.200279	0.0545435	-3.67192	0.000240739	0.00389595		FBgn0000392	5320.93	-0.159704	0.0551699	-2.89478	0.0037943	0.0891237		FBgn0000392	5320.93	-0.121124	0.055872	-2.16789	0.0301672	0.334381		FBgn0000392	5320.93	-0.156177	0.0545347
1021	FBgn0085339	26F6-26F7	2L	6674780	6663664	1	-	CG34310	1	0	0	0	1		X		1.14892	1.11706	1.08758	1.11433		FBgn0085339	5320.93	-0.200279	0.0545435	-3.67192	0.000240739	0.00389595		FBgn0085339	5320.93	-0.159704	0.0551699	-2.89478	0.0037943	0.0891237		FBgn0085339	5320.93	-0.121124	0.055872	-2.16789	0.0301672	0.334381		FBgn0085339	5320.93	-0.156177	0.0545347
1022	FBgn0263200	26F6-26F6	2L	6668033	6666264	-1	Galactose-1-phosphate uridylyltransferase	Galt	1	0	0	1	2		CIR GL		1.13731	1.14186	1.15129	1.15511		FBgn0263200	2749.15	-0.185624	0.0630594	-2.94364	0.00324374	0.0305935		FBgn0263200	2749.15	-0.191388	0.0650715	-2.9412	0.00326948	0.0803738		FBgn0263200	2749.15	-0.203255	0.0673023	-3.02003	0.00252753	0.0626267		FBgn0263200	2749.15	-0.208034	0.0635876
1023	FBgn0028990	26F6-26F6	2L	6673347	6671065	-1	Serpin 27A	Spn27A	1	0	0	0	1		X		1.16655	1.1023	1.08302	1.0706		FBgn0028990	2199.19	-0.222248	0.0779854	-2.84986	0.00437378	0.0388037		FBgn0028990	2199.19	-0.140518	0.0778765	-1.80437	0.0711735	0.535499		FBgn0028990	2199.19	-0.115065	0.0784185	-1.46732	0.142289	0.701579		FBgn0028990	2199.19	-0.0984211	0.0772083
1024	FBgn0000351	26F7-26F7	2L	6676635	6674682	-1	cortex	cort	0	0	0	0	0		X		1.27041	1.12386	1.14596	1.09921		FBgn0000351	46.4868	-0.345293	0.379251	-0.910461	0.362579	0.706525		FBgn0000351	46.4868	0.168458	0.361817	0.465588	0.64151	0.979098		FBgn0000351	46.4868	-0.196558	0.358169	-0.548786	0.583152	0.966819		FBgn0000351	46.4868	0.136465	0.35757
1025	FBgn0031848	26F7-26F7	2L	6677625	6676649	-1	-	CG11329	0	0	0	0	0		X		1.12145	1.34316	1.18193	1.18406		FBgn0031848	11.9881	-0.165371	0.616212	-0.268366	0.788418	0.943448		FBgn0031848	11.9881	-0.425637	0.618316	-0.688381	0.491213	0.957394		FBgn0031848	11.9881	-0.241147	0.624223	-0.386315	0.699263	0.982597		FBgn0031848	11.9881	-0.243746	0.623398
1026	FBgn0028703	26F7-26F7	2L	6684364	6677835	-1	Na[+]/H[+] hydrogen exchanger 3	Nhe3	0	0	0	0	0		X		1.07505	1.01872	1.00468	1.03606		FBgn0028703	5987.77	0.104403	0.0509989	2.04716	0.0406424	0.195657		FBgn0028703	5987.77	0.0267628	0.0510728	0.524014	0.600269	0.975582		FBgn0028703	5987.77	-0.00673857	0.05102	-0.132077	0.894923	0.998469		FBgn0028703	5987.77	-0.0511043	0.0507392
1027	FBgn0031849	26F7-26F7	2L	6686712	6684842	-1	-	CG11327	0	0	0	0	0		X		2.55078	2.09174	1.08948	1.20018		FBgn0031849	5.97471	1.35094	0.655939	2.05955	0.0394418	0.190996		FBgn0031849	5.97471	-1.0647	0.660513	-1.61193	0.106977	0.635112		FBgn0031849	5.97471	0.123635	0.654853	0.188798	0.850251	0.995487		FBgn0031849	5.97471	0.263256	0.64955
1028	FBgn0031850	26F7-27A1	2L	6709086	6686791	-1	Thrombospondin	Tsp	0	0	0	0	0		X		1.01776	1.02443	1.04618	1.07057		FBgn0031850	2411.33	-0.0253995	0.0693341	-0.366335	0.714115	0.918017		FBgn0031850	2411.33	0.0348144	0.0672151	0.517955	0.60449	0.975582		FBgn0031850	2411.33	-0.0651319	0.071508	-0.910833	0.362383	0.903611		FBgn0031850	2411.33	-0.098382	0.0710823
1029	FBgn0025595	27A1-27A1	2L	6716186	6711286	-1	Adipokinetic hormone receptor	AkhR	0	0	0	0	0		X		1.12495	1.01857	1.10314	1.14291		FBgn0025595	1664.22	-0.169862	0.0876471	-1.93802	0.0526207	0.233186		FBgn0025595	1664.22	-0.0265387	0.0850605	-0.311998	0.755042	0.996285		FBgn0025595	1664.22	-0.141613	0.0853029	-1.66011	0.0968917	0.603996		FBgn0025595	1664.22	-0.192714	0.0841056
1030	FBgn0031851	27A1-27A1	2L	6719389	6717625	1	apoptosis antagonizing transcription factor ortholog	Aatf	0	0	0	0	0		X		1.1407	1.09242	1.11257	1.04396		FBgn0031851	323.106	-0.189913	0.15593	-1.21794	0.223247	0.557461		FBgn0031851	323.106	-0.127525	0.14686	-0.868343	0.385207	0.928912		FBgn0031851	323.106	-0.15389	0.153486	-1.00263	0.316039	0.882643		FBgn0031851	323.106	0.0620729	0.153258
1031	FBgn0025777	27A1-27A1	2L	6723359	6719394	-1	homer	homer	0	0	0	0	0		X		1.04926	1.04089	1.03631	1.0287		FBgn0025777	3244.76	0.0693684	0.0571488	1.21382	0.224816	0.560633		FBgn0025777	3244.76	0.0578186	0.0574328	1.00672	0.314071	0.894332		FBgn0025777	3244.76	0.0514559	0.0571102	0.900992	0.367592	0.908003		FBgn0025777	3244.76	0.0408191	0.0561182
1032	FBgn0046704	27A1-27A2	2L	6732766	6723903	1	Liprin-alpha	Liprin-alpha	0	0	0	0	0		X		1.09666	1.01498	1.01567	1.00632		FBgn0046704	3225.05	0.133115	0.0573781	2.31995	0.0203433	0.121773		FBgn0046704	3225.05	0.0214487	0.0573659	0.373892	0.708484	0.990214		FBgn0046704	3225.05	-0.0224291	0.058148	-0.385724	0.699701	0.982599		FBgn0046704	3225.05	-0.00908964	0.0571738
1033	FBgn0031853	27A2-27A2	2L	6736149	6732866	1	Tubulin tyrosine ligase-like 3B	TTLL3B	0	0	0	0	0		X		1.00185	2.36214	1.24276	1.94849		FBgn0031853	12.1905	-0.00266064	0.616732	-0.00431409	0.996558	0.99914		FBgn0031853	12.1905	-1.2401	0.615636	-2.01433	0.0439746	0.414774		FBgn0031853	12.1905	-0.313544	0.627201	-0.49991	0.617138	0.970643		FBgn0031853	12.1905	-0.962358	0.633107
1034	FBgn0031854	27A2-27A2	2L	6740188	6736364	-1	Tubulin tyrosine ligase-like 3A	TTLL3A	0	0	0	0	0		X		1.03869	1.02602	1.19759	1.29796		FBgn0031854	56.0498	0.0547662	0.336839	0.162589	0.870842	0.9709		FBgn0031854	56.0498	0.0370519	0.332526	0.111426	0.911279	0.999754		FBgn0031854	56.0498	0.260138	0.342552	0.759411	0.447607	0.937653		FBgn0031854	56.0498	-0.376251	0.339917
1035	FBgn0031855	27A2-27B1	2L	6756133	6742502	1	-	CG11221	0	0	0	0	0		X		1.13046	1.00456	1.1276	1.16098		FBgn0031855	514.975	0.176912	0.131209	1.34832	0.177554	0.493985		FBgn0031855	514.975	-0.00656485	0.13373	-0.0490903	0.960847	0.999754		FBgn0031855	514.975	0.173258	0.137019	1.26448	0.206059	0.784467		FBgn0031855	514.975	-0.215338	0.133594
1036	FBgn0051910	27A2-27A2	2L	6745622	6744663	-1	-	CG31910	0	0	0	0	0		X		2.5966	1.0062	1.06368	1.05772		FBgn0051910	20.5125	1.37662	0.573446	2.40062	0.0163675	0.104385		FBgn0051910	20.5125	0.00891533	0.565019	0.0157788	0.987411	0.999754		FBgn0051910	20.5125	-0.0890694	0.577701	-0.154179	0.877469	0.996806		FBgn0051910	20.5125	-0.0809624	0.569074
1037	FBgn0086034	27A2-27A2	2L	6745078	6745000	1	-	snoRNA:Me28S-G2743	0	0	0	0	0		X		2.62749	1.06513	1.15627	1.02238		FBgn0086034	18.4555	1.39369	0.581714	2.39583	0.0165828	0.105401		FBgn0086034	18.4555	0.0910291	0.574368	0.158486	0.874074	0.999754		FBgn0086034	18.4555	-0.209474	0.586056	-0.35743	0.72077	0.984933		FBgn0086034	18.4555	0.031931	0.577623
1038	FBgn0265257	27B1-27B1	2L	6747914	6747421	-1	-	CG44271	0	0	0	0	0		X		1.94878	1.01489	1.09377	1.02655		FBgn0265257	19.6648	0.962572	0.546306	1.76197	0.0780751	0.300001		FBgn0265257	19.6648	0.0213235	0.544997	0.0391259	0.96879	0.999754		FBgn0265257	19.6648	-0.12931	0.55676	-0.232254	0.816341	0.992427		FBgn0265257	19.6648	0.0378037	0.549373
1039	FBgn0031856	27B1-27B1	2L	6759628	6757864	-1	-	CG11322							X		1.67692	1.40802	1.09993	1.18552		FBgn0031856	4.03791	-0.745813	0.6731	-1.10803	0.267851	NA		FBgn0031856	4.03791	-0.493672	0.672683	-0.733885	0.463019	0.950866		FBgn0031856	4.03791	-0.137414	0.673708	-0.203967	0.838379	NA		FBgn0031856	4.03791	-0.245517	0.67355
1040	FBgn0031857	27B1-27B1	2L	6772755	6759829	-1	-	CG11321	0	0	0	0	0		X		1.02577	1.12093	1.10222	1.05099		FBgn0031857	1769.92	-0.0367069	0.0864483	-0.424611	0.67112	0.901473		FBgn0031857	1769.92	-0.164692	0.0877269	-1.87733	0.060473	0.493352		FBgn0031857	1769.92	-0.140418	0.0882448	-1.59123	0.111557	0.643244		FBgn0031857	1769.92	-0.0717425	0.0868619
1041	FBgn0031858	27B1-27B1	2L	6778444	6774041	1	-	CG17378	1	0	0	0	1		X		1.13536	1.07424	1.033	1.02872		FBgn0031858	2551.43	0.183145	0.0579914	3.15813	0.00158784	0.0177194		FBgn0031858	2551.43	0.10331	0.0597422	1.72927	0.0837613	0.573093		FBgn0031858	2551.43	0.046846	0.0597754	0.7837	0.433216	0.930432		FBgn0031858	2551.43	-0.0408552	0.0578811
1042	FBgn0015776	27B1-27B1	2L	6786861	6778555	-1	nervana 1	nrv1	0	0	0	0	0		X		1.00975	1.0255	1.02721	1.02474		FBgn0015776	5522.22	0.0139977	0.0562928	0.24866	0.803624	0.948749		FBgn0015776	5522.22	0.0363247	0.0563904	0.644165	0.519468	0.966051		FBgn0015776	5522.22	0.0387366	0.0564692	0.685978	0.492727	0.950977		FBgn0015776	5522.22	-0.0352578	0.0560363
1043	FBgn0015777	27B1-27B2	2L	6798862	6789770	-1	nervana 2	nrv2	0	0	0	0	0		X		1.11865	1.07383	1.07538	1.08911		FBgn0015777	9061.11	0.161758	0.0600787	2.69243	0.00709341	0.0560253		FBgn0015777	9061.11	0.102772	0.0605218	1.6981	0.0894884	0.589427		FBgn0015777	9061.11	0.10485	0.0604726	1.73384	0.0829473	0.572019		FBgn0015777	9061.11	0.123146	0.0599822
1044	FBgn0263585	27B2-27B2	2L	6799600	6799196	1	-	CR43610							X		1.01163	1.23796	1.10261	1.11708		FBgn0263585	1.75354	0.0166822	0.616986	0.0270381	0.978429	NA		FBgn0263585	1.75354	0.307963	0.625565	0.492295	0.622511	0.977482		FBgn0263585	1.75354	-0.140926	0.624232	-0.225758	0.821389	NA		FBgn0263585	1.75354	-0.159727	0.62399
1045	FBgn0051631	27B2-27B2	2L	6799816	6799744	1	transfer RNA:CR31631	tRNA:CR31631							X		NA	NA	NA	NA		FBgn0051631	0	NA	NA	NA	NA	NA		FBgn0051631	0	NA	NA	NA	NA	NA		FBgn0051631	0	NA	NA	NA	NA	NA		FBgn0051631	0	NA	NA
1046	FBgn0042189	27B2-27B3	2L	6800894	6799946	-1	-	CG17376							X		1.07498	1.85914	1.18004	1.44712		FBgn0042189	3.12194	0.104313	0.600471	0.173719	0.862086	NA		FBgn0042189	3.12194	-0.894633	0.611505	-1.463	0.143467	0.718423		FBgn0042189	3.12194	-0.238832	0.596003	-0.400723	0.688624	NA		FBgn0042189	3.12194	0.533186	0.599465
1047	FBgn0031859	27B3-27B3	2L	6802840	6801358	-1	-	CG17377	0	0	0	0	0		X		1.00285	3.37515	1.71412	1.61267		FBgn0031859	16.0216	0.00411227	0.628563	0.00654233	0.99478	0.998583		FBgn0031859	16.0216	-1.75495	0.618133	-2.83912	0.00452383	0.0987437		FBgn0031859	16.0216	-0.777467	0.635819	-1.22278	0.221412	0.802513		FBgn0031859	16.0216	-0.689454	0.623068
1048	FBgn0031860	27B3-27B3	2L	6804372	6803011	1	-	CG11236	0	0	0	0	0		X		1.02491	1.02177	1.04086	1.05459		FBgn0031860	1413.72	-0.0355016	0.0846875	-0.419207	0.675065	0.904371		FBgn0031860	1413.72	0.0310686	0.0853903	0.363843	0.715975	0.991435		FBgn0031860	1413.72	-0.0577794	0.0876631	-0.659108	0.509826	0.955661		FBgn0031860	1413.72	-0.0766768	0.0852045
1049	FBgn0031861	27B3-27B3	2L	6805792	6804324	-1	-	CG17375							X		1.01825	1.26933	1.29302	1.12065		FBgn0031861	3.57059	0.0260922	0.662519	0.0393832	0.968585	NA		FBgn0031861	3.57059	-0.34407	0.669781	-0.513705	0.607459	0.976018		FBgn0031861	3.57059	0.370748	0.66553	0.557071	0.577479	NA		FBgn0031861	3.57059	0.164338	0.668277
1050	FBgn0264890	27B3-27B3	2L	6813110	6812640	1	-	CR44081							X		NA	NA	NA	NA		FBgn0264890	0	NA	NA	NA	NA	NA		FBgn0264890	0	NA	NA	NA	NA	NA		FBgn0264890	0	NA	NA	NA	NA	NA		FBgn0264890	0	NA	NA
1051	FBgn0051632	27B4-27B4	2L	6838995	6821934	1	senseless-2	sens-2	0	0	0	0	0		X		1.08167	1.06192	1.07209	1.28548		FBgn0051632	157.213	0.113256	0.235885	0.480133	0.631133	0.882727		FBgn0051632	157.213	-0.0866794	0.238839	-0.36292	0.716664	0.991435		FBgn0051632	157.213	0.100421	0.242326	0.414406	0.678576	0.979463		FBgn0051632	157.213	-0.362303	0.234898
1052	FBgn0017551	27C1-27C1	2L	6853866	6852315	1	Regulator of cyclin A1	Rca1	0	0	0	0	0		X		1.1457	1.14942	1.19	1.14797		FBgn0017551	248.632	-0.196226	0.170776	-1.14902	0.250546	0.594274		FBgn0017551	248.632	-0.200909	0.168034	-1.19565	0.231834	0.835474		FBgn0017551	248.632	0.250966	0.171439	1.46388	0.143228	0.702657		FBgn0017551	248.632	-0.199087	0.168236
1053	FBgn0086451	27C1-27C2	2L	6860849	6854142	1	lethal (2) k09022	l(2)k09022	0	0	0	0	0		X		1.04736	1.08644	1.07431	1.0866		FBgn0086451	454.872	0.0667564	0.141669	0.471215	0.637487	0.885029		FBgn0086451	454.872	-0.119603	0.138807	-0.861654	0.388878	0.929708		FBgn0086451	454.872	-0.103404	0.143497	-0.720599	0.471156	0.945403		FBgn0086451	454.872	0.119825	0.143065
1054	FBgn0031865	27C1-27C1	2L	6870389	6860905	-1	Na[+]/H[+] hydrogen antiporter 1	Nha1	0	0	0	0	0		X		1.02247	1.02346	1.0581	1.19703		FBgn0031865	351.919	-0.0320538	0.162291	-0.197508	0.84343	0.96163		FBgn0031865	351.919	-0.0334571	0.158657	-0.210876	0.832984	0.999754		FBgn0031865	351.919	0.0814788	0.168674	0.483056	0.629056	0.972675		FBgn0031865	351.919	-0.25946	0.162456
1055	FBgn0266220	27C1-27C1	2L	6872536	6871335	-1	-	CR44915	0	0	0	0	0		X		1.15433	1.04685	1.05198	1.79262		FBgn0266220	11.7349	-0.207058	0.591345	-0.350147	0.726228	0.921707		FBgn0266220	11.7349	-0.0660562	0.594107	-0.111186	0.911469	0.999754		FBgn0266220	11.7349	0.0731013	0.586825	0.124571	0.900863	0.998469		FBgn0266220	11.7349	0.84207	0.591243
1056	FBgn0266219	27C1-27C1	2L	6874378	6872714	1	-	CR44914	0	0	0	0	0		X		1.0499	1.22584	1.43324	1.29657		FBgn0266219	43.4121	-0.0702509	0.422935	-0.166103	0.868076	0.969839		FBgn0266219	43.4121	0.293772	0.424794	0.691563	0.489212	0.957034		FBgn0266219	43.4121	-0.519281	0.43014	-1.20724	0.227341	0.810822		FBgn0266219	43.4121	-0.374702	0.422035
1057	FBgn0031866	27C3-27C4	2L	6906656	6874900	1	Neuroligin 2	Nlg2	1	0	0	0	1		X		1.1589	1.06686	1.00704	1.01392		FBgn0031866	4098.76	0.21276	0.0571176	3.72495	0.000195355	0.0033037		FBgn0031866	4098.76	0.0933718	0.0571376	1.63416	0.102226	0.619535		FBgn0031866	4098.76	-0.0101173	0.057541	-0.175828	0.860429	0.996586		FBgn0031866	4098.76	0.0199468	0.0569796
1058	FBgn0262205	27C3-27C3	2L	6902152	6902062	1	mir-932 stem loop	mir-932	0	0	0	0	0		X		1.21176	1.20876	1.04766	1.113		FBgn0262205	83.6006	0.277102	0.302642	0.915608	0.359873	0.703648		FBgn0262205	83.6006	0.273527	0.304634	0.897888	0.369245	0.921257		FBgn0262205	83.6006	0.0671769	0.309619	0.216967	0.828234	0.992427		FBgn0262205	83.6006	0.15446	0.307137
1059	FBgn0042092	27C4-27C4	2L	6907844	6906666	-1	-	CG13773	0	0	0	0	0		X		1.12872	1.06582	1.00607	1.0587		FBgn0042092	99.5305	-0.174692	0.283696	-0.615771	0.538046	0.829342		FBgn0042092	99.5305	-0.0919596	0.273396	-0.33636	0.7366	0.993704		FBgn0042092	99.5305	-0.00873656	0.283195	-0.03085	0.975389	0.999951		FBgn0042092	99.5305	-0.0822985	0.280336
1060	FBgn0031868	27C4-27C4	2L	6911423	6908083	1	-	Rat1	0	0	0	0	0		X		1.04212	1.07325	1.00898	1.02953		FBgn0031868	839.938	0.0595232	0.103987	0.57241	0.567044	0.84873		FBgn0031868	839.938	-0.101992	0.101991	-1.00001	0.317305	0.898189		FBgn0031868	839.938	-0.0128945	0.104285	-0.123647	0.901595	0.998469		FBgn0031868	839.938	0.0419816	0.103819
1061	FBgn0011737	27C4-27C4	2L	6914138	6911090	-1	Wee1 ortholog (S. pombe)	Wee1	0	0	0	0	0		X		1.0587	1.01076	1.00472	1.02093		FBgn0011737	1393.35	0.0822925	0.0789135	1.04282	0.297032	0.645739		FBgn0011737	1393.35	0.0154405	0.0767998	0.201049	0.84066	0.999754		FBgn0011737	1393.35	0.00679393	0.0784225	0.0866325	0.930964	0.998826		FBgn0011737	1393.35	0.0298811	0.077803
1062	FBgn0028554	27C4-27C4	2L	6920210	6914301	-1	-	x16	0	0	0	0	0		X		1.0742	1.04547	1.04314	1.09153		FBgn0028554	1708.49	0.103263	0.0821805	1.25654	0.20892	0.537813		FBgn0028554	1708.49	0.0641522	0.0804798	0.797122	0.42538	0.940447		FBgn0028554	1708.49	-0.0609281	0.0824526	-0.738948	0.459939	0.940977		FBgn0028554	1708.49	-0.126358	0.081886
1063	FBgn0052829	27C4-27C4	2L	6916445	6915581	-1	-	CG32829	0	0	0	0	0		X		1.16507	1.01751	1.11416	1.22099		FBgn0052829	176.852	0.220418	0.233463	0.944124	0.345106	0.691211		FBgn0052829	176.852	0.0250448	0.231879	0.108008	0.913989	0.999754		FBgn0052829	176.852	-0.155957	0.240874	-0.647465	0.517331	0.956083		FBgn0052829	176.852	-0.288057	0.233591
1064	FBgn0026196	27C4-27C4	2L	6918743	6916753	-1	nop5	nop5	0	0	0	0	0		X		1.03761	1.03838	1.03293	1.07751		FBgn0026196	652.671	0.0532676	0.115439	0.461435	0.644486	0.888001		FBgn0026196	652.671	0.0543407	0.112165	0.484474	0.62805	0.977482		FBgn0026196	652.671	-0.0467452	0.117232	-0.398741	0.690084	0.980403		FBgn0026196	652.671	-0.107695	0.116307
1065	FBgn0263467	27C4-27C4	2L	6917310	6917210	-1	-	snoRNA:nop5-x16-a	0	0	0	0	0		X		1.15716	1.04389	1.05127	1.16437		FBgn0263467	185.748	0.210591	0.21627	0.973742	0.330184	0.679105		FBgn0263467	185.748	-0.0619684	0.214938	-0.288308	0.773111	0.997067		FBgn0263467	185.748	-0.0721292	0.22392	-0.322121	0.747361	0.987158		FBgn0263467	185.748	-0.219549	0.216549
1066	FBgn0004838	27C4-27C4	2L	6932057	6920704	1	Heterogeneous nuclear ribonucleoprotein at 27C	Hrb27C	1	0	0	0	1		X		1.11412	1.02784	1.03914	1.04132		FBgn0004838	23308.2	0.155898	0.0387119	4.02715	5.64577e-05	0.00119424		FBgn0004838	23308.2	-0.039615	0.0386603	-1.02469	0.305507	0.89158		FBgn0004838	23308.2	0.0553843	0.0386767	1.43198	0.152149	0.71767		FBgn0004838	23308.2	0.0584136	0.0386225
1067	FBgn0262877	27C4-27C4	2L	6932552	6932121	1	-	CG43232	0	0	0	0	0		X		1.12534	1.20346	1.20802	1.21246		FBgn0262877	5.82837	0.170359	0.65052	0.261881	0.793413	0.945813		FBgn0262877	5.82837	0.267194	0.651143	0.410345	0.681553	0.985489		FBgn0262877	5.82837	0.272643	0.65259	0.417786	0.676104	0.979463		FBgn0262877	5.82837	-0.277938	0.655012
1068	FBgn0031869	27C4-27C6	2L	6942814	6932545	-1	-	CG18304	0	0	0	0	0		X		1.00251	1.02159	1.00734	1.05446		FBgn0031869	878.345	-0.00361291	0.0977152	-0.0369738	0.970506	0.991686		FBgn0031869	878.345	0.0308119	0.0963345	0.319842	0.749088	0.995258		FBgn0031869	878.345	0.0105437	0.0989592	0.106546	0.91515	0.998826		FBgn0031869	878.345	-0.0765026	0.0975659
1069	FBgn0031871	27C6-27C6	2L	6945289	6943178	-1	-	CG10158	0	0	0	0	0		X		1.03029	1.02324	1.0457	1.06295		FBgn0031871	686.199	-0.0430548	0.108013	-0.398609	0.690181	0.910374		FBgn0031871	686.199	-0.0331424	0.103383	-0.320578	0.74853	0.995258		FBgn0031871	686.199	0.0644655	0.107388	0.600305	0.548303	0.961104		FBgn0031871	686.199	0.0880692	0.106756
1070	FBgn0031872	27C6-27C6	2L	6948808	6945464	-1	interference hedgehog	ihog	0	0	0	0	0		X		1.21125	1.01167	1.15409	1.34743		FBgn0031872	104.63	0.276491	0.285427	0.968695	0.332697	0.680127		FBgn0031872	104.63	-0.0167362	0.283923	-0.0589463	0.952995	0.999754		FBgn0031872	104.63	-0.206751	0.289643	-0.713813	0.475343	0.947345		FBgn0031872	104.63	-0.430215	0.288558
1071	FBgn0031873	27C6-27C6	2L	6950207	6949310	-1	Gas41	Gas41	0	0	0	0	0		X		1.1466	1.10131	1.02004	1.32812		FBgn0031873	330.325	-0.19736	0.171346	-1.15182	0.249394	0.59305		FBgn0031873	330.325	-0.139217	0.164907	-0.844215	0.398549	0.936285		FBgn0031873	330.325	-0.0286231	0.165657	-0.172785	0.86282	0.996631		FBgn0031873	330.325	0.409384	0.168473
1072	FBgn0020616	27C7-27C7	2L	6954586	6950421	1	Stromalin	SA	0	0	0	0	0		X		1.04723	1.02351	1.05885	1.15134		FBgn0020616	1269.63	0.0665789	0.0795511	0.836932	0.402631	0.738147		FBgn0020616	1269.63	0.0335227	0.0769521	0.435631	0.663105	0.982574		FBgn0020616	1269.63	0.0824948	0.0787311	1.0478	0.294729	0.867772		FBgn0020616	1269.63	0.203312	0.0779167
1073	FBgn0031874	27C7-27C7	2L	6956950	6954357	-1	-	CG13775	0	0	0	0	0		X		1.3102	1.16777	1.05153	1.26995		FBgn0031874	139.277	0.389782	0.260901	1.49399	0.135179	0.423898		FBgn0031874	139.277	0.223752	0.25207	0.887658	0.374725	0.924028		FBgn0031874	139.277	0.0724966	0.257256	0.281807	0.778091	0.989086		FBgn0031874	139.277	0.34477	0.2561
1074	FBgn0031875	27C7-27C7	2L	6959104	6957008	1	-	CG3430	0	0	0	0	0		X		1.09358	1.25323	1.09996	1.38777		FBgn0031875	90.6847	0.129052	0.28244	0.456919	0.647729	0.890416		FBgn0031875	90.6847	0.325646	0.263989	1.23356	0.217367	0.819154		FBgn0031875	90.6847	-0.137451	0.268343	-0.512223	0.608495	0.969281		FBgn0031875	90.6847	-0.47277	0.269488
1075	FBgn0031876	27C7-27C7	2L	6960328	6959099	-1	Ada2a-containing complex component 1	Atac1	0	0	0	0	0		X		1.30944	1.05789	1.05085	1.60201		FBgn0031876	133.057	0.388946	0.23361	1.66494	0.095925	0.344174		FBgn0031876	133.057	0.0811899	0.226468	0.358506	0.719965	0.991442		FBgn0031876	133.057	0.071557	0.229472	0.311833	0.755167	0.989012		FBgn0031876	133.057	0.679882	0.230109
1076	FBgn0031877	27C7-27C7	2L	6961653	6960377	1	-	CG10399	0	0	0	0	0		X		1.03493	1.06132	1.07637	1.0365		FBgn0031877	284.09	-0.0495314	0.167971	-0.294881	0.768085	0.935799		FBgn0031877	284.09	-0.0858563	0.169555	-0.506361	0.612603	0.976719		FBgn0031877	284.09	0.106171	0.171446	0.619267	0.53574	0.957659		FBgn0031877	284.09	0.051721	0.165159
1077	FBgn0031878	27C7-27C7	2L	6964074	6961516	-1	septin interacting protein 2	sip2	0	0	0	0	0		X		1.33715	3.05462	1.32924	2.0226		FBgn0031878	15.7922	-0.41916	0.621803	-0.674104	0.500245	0.805906		FBgn0031878	15.7922	-1.61099	0.619296	-2.60133	0.00928642	0.159247		FBgn0031878	15.7922	0.410601	0.617271	0.665188	0.50593	0.955375		FBgn0031878	15.7922	-1.01621	0.620845
1078	FBgn0021944	27C7-27C7	2L	6965887	6964421	1	Coproporphyrinogen oxidase	Coprox	0	0	0	0	0		X		1.03423	1.04856	1.02187	1.02587		FBgn0021944	607.299	-0.0485624	0.119804	-0.405347	0.685222	0.907749		FBgn0021944	607.299	-0.0684124	0.119248	-0.573697	0.566173	0.972144		FBgn0021944	607.299	0.0312177	0.120773	0.258484	0.796034	0.989086		FBgn0021944	607.299	-0.0368544	0.119765
1079	FBgn0264922	27C7-27C8	2L	6967644	6966780	-1	smt3	smt3	0	0	0	0	0		X		1.05236	1.04515	1.03554	1.01359		FBgn0264922	2271.68	-0.0736267	0.0752122	-0.97892	0.32762	0.676474		FBgn0264922	2271.68	-0.0637141	0.0740578	-0.860329	0.389607	0.930117		FBgn0264922	2271.68	-0.0503866	0.0752854	-0.669275	0.50332	0.953655		FBgn0264922	2271.68	-0.0194717	0.0749698
1080	FBgn0016978	27C7-27D1	2L	6971737	6968711	-1	small ribonucleoprotein particle U1 subunit 70K	snRNP-U1-70K	0	0	0	0	0		X		1.03766	1.02784	1.02087	1.02069		FBgn0016978	2030.41	0.0533292	0.0697276	0.764822	0.444377	0.767885		FBgn0016978	2030.41	0.0396183	0.0684501	0.578791	0.562731	0.971735		FBgn0016978	2030.41	-0.0298023	0.070028	-0.425577	0.670416	0.978994		FBgn0016978	2030.41	0.0295392	0.0691232
1081	FBgn0262616	27D1-27D1	2L	6972796	6972243	1	-	CR43142							X		NA	NA	NA	NA		FBgn0262616	0	NA	NA	NA	NA	NA		FBgn0262616	0	NA	NA	NA	NA	NA		FBgn0262616	0	NA	NA	NA	NA	NA		FBgn0262616	0	NA	NA
1082	FBgn0031879	27D1-27D3	2L	7010359	6972828	-1	uninflatable	uif	0	0	0	0	0		X		1.0525	1.02318	1.05476	1.03786		FBgn0031879	2114.59	0.0738245	0.0708097	1.04258	0.297145	0.645767		FBgn0031879	2114.59	0.0330535	0.0698916	0.472926	0.636266	0.97859		FBgn0031879	2114.59	-0.0769199	0.0718824	-1.07008	0.284584	0.862907		FBgn0031879	2114.59	-0.0536171	0.0714473
1083	FBgn0265414	27D2-27D2	2L	6986750	6985961	1	-	CR44326	0	0	0	0	0		X		1.55126	1.0666	1.91081	1.18905		FBgn0265414	5.9424	0.633444	0.661923	0.956975	0.33858	0.685587		FBgn0265414	5.9424	-0.0930212	0.660834	-0.140763	0.888057	0.999754		FBgn0265414	5.9424	0.934184	0.664955	1.40488	0.160056	0.729932		FBgn0265414	5.9424	-0.249815	0.664298
1084	FBgn0263026	27D4-27D4	2L	7012803	7012262	1	-	CG43321							X		1.01115	1.03574	1.35416	1.92		FBgn0263026	1.82762	0.0160034	0.608067	0.0263185	0.979003	NA		FBgn0263026	1.82762	0.0506685	0.610166	0.0830405	0.933819	0.999754		FBgn0263026	1.82762	0.437393	0.6074	0.720107	0.471459	NA		FBgn0263026	1.82762	0.941105	0.623641
1085	FBgn0263027	27D4-27D4	2L	7014737	7013396	1	-	CG43322	0	0	0	0	0		X		1.13473	1.00064	1.38486	1.14401		FBgn0263027	108.569	0.182346	0.25682	0.710018	0.477693	0.791065		FBgn0263027	108.569	-0.000921262	0.252198	-0.00365293	0.997085	0.999754		FBgn0263027	108.569	0.469736	0.252866	1.85765	0.0632191	0.503104		FBgn0263027	108.569	0.194102	0.250155
1086	FBgn0000053	27D4-27D4	2L	7023898	7014623	-1	adenosine 3	ade3	1	1	0	0	2		X		1.19281	1.33019	1.13107	1.03803		FBgn0000053	13033.2	-0.254369	0.0728582	-3.49128	0.000480706	0.0067427		FBgn0000053	13033.2	-0.411629	0.0731563	-5.62671	1.83682e-08	3.34852e-06		FBgn0000053	13033.2	-0.177691	0.0736562	-2.41243	0.0158464	0.228358		FBgn0000053	13033.2	-0.0538462	0.0732224
1087	FBgn0003046	27D4-27D4	2L	7022470	7021682	1	Pupal cuticle protein	Pcp	1	1	0	0	2		X		1.30116	1.55699	1.20401	1.05512		FBgn0003046	524.654	-0.379798	0.131859	-2.88034	0.0039725	0.0359465		FBgn0003046	524.654	-0.638763	0.136066	-4.69449	2.6727e-06	0.000253546		FBgn0003046	524.654	-0.267845	0.139645	-1.91804	0.0551063	0.47019		FBgn0003046	524.654	-0.0774059	0.136849
1088	FBgn0051908	27D4-27D4	2L	7027389	7024829	-1	-	CG31908	0	0	0	0	0		X		1.05413	1.06041	1.04904	1.14635		FBgn0051908	1490.64	-0.0760532	0.075888	-1.00218	0.316258	0.664804		FBgn0051908	1490.64	-0.0846282	0.0745365	-1.13539	0.25621	0.858867		FBgn0051908	1490.64	-0.0690656	0.0770401	-0.896489	0.369991	0.908406		FBgn0051908	1490.64	-0.197048	0.0759092
1089	FBgn0031881	27D5-27D5	2L	7028959	7027526	1	-	CG3476	0	0	0	0	0		X		1.01493	1.09055	1.08986	1.14803		FBgn0031881	322.76	-0.0213775	0.1552	-0.137741	0.890445	0.974619		FBgn0031881	322.76	0.12506	0.14222	0.879346	0.379214	0.925078		FBgn0031881	322.76	-0.124147	0.148404	-0.836549	0.402846	0.92321		FBgn0031881	322.76	0.199162	0.150751
1090	FBgn0031882	27D5-27D5	2L	7032606	7030493	-1	Rab30	Rab30	0	0	0	0	0		X		1.0284	1.05823	1.0914	1.0678		FBgn0031882	521.45	-0.0404008	0.135433	-0.298308	0.765468	0.934901		FBgn0031882	521.45	0.0816508	0.132849	0.614611	0.538811	0.966763		FBgn0031882	521.45	-0.126183	0.132978	-0.948904	0.342669	0.894131		FBgn0031882	521.45	-0.0946457	0.132132
1091	FBgn0031883	27D5-27D5	2L	7037878	7032721	1	-	CG11266	0	0	0	0	0		X		1.08878	1.02168	1.00065	1.02865		FBgn0031883	6289.56	0.122714	0.0484951	2.53044	0.0113921	0.0801958		FBgn0031883	6289.56	0.0309477	0.0486944	0.635549	0.52507	0.966051		FBgn0031883	6289.56	-0.000936044	0.0491341	-0.0190508	0.984801	0.999982		FBgn0031883	6289.56	-0.0407543	0.0484018
1092	FBgn0262872	27D5-27D7	2L	7056010	7037823	1	milton	milt	0	0	0	0	0		X		1.07889	1.00395	1.0316	1.02488		FBgn0262872	7407.25	0.109542	0.0437019	2.50657	0.0121909	0.084065		FBgn0262872	7407.25	0.00568503	0.0436584	0.130216	0.896395	0.999754		FBgn0262872	7407.25	-0.0448829	0.0441874	-1.01574	0.309754	0.876931		FBgn0262872	7407.25	-0.0354522	0.0435222
1093	FBgn0031885	27D7-27D7	2L	7063586	7056301	1	Menin 1	Mnn1	0	0	0	0	0		X		1.11053	1.03214	1.03423	1.09101		FBgn0031885	4532.84	0.151253	0.0612368	2.46996	0.0135127	0.090523		FBgn0031885	4532.84	0.0456423	0.0612487	0.745197	0.456153	0.950327		FBgn0031885	4532.84	-0.0485613	0.061308	-0.792088	0.428309	0.92791		FBgn0031885	4532.84	0.125671	0.0611262
1094	FBgn0051907	27D7-27D7	2L	7060851	7059214	-1	-	CG31907	0	0	0	0	0		X		1.25712	1.08298	1.16635	1.00251		FBgn0051907	178.386	-0.330124	0.202639	-1.62912	0.103287	0.361134		FBgn0051907	178.386	-0.115011	0.201467	-0.570868	0.568089	0.97304		FBgn0051907	178.386	-0.222003	0.204018	-1.08815	0.276528	0.857648		FBgn0051907	178.386	0.00361858	0.19865
1095	FBgn0266666	27D7-27D7	2L	7064467	7063986	1	Sem1 ortholog (S. cerevisiae)	Sem1	0	0	0	0	0		X		1.24203	1.04907	1.05321	1.12243		FBgn0266666	799.98	-0.312703	0.115677	-2.70323	0.00686687	0.0548417		FBgn0266666	799.98	-0.0691125	0.112625	-0.613654	0.539444	0.966763		FBgn0266666	799.98	0.0747909	0.114044	0.655805	0.51195	0.955664		FBgn0266666	799.98	0.166623	0.113815
1096	FBgn0031886	27D7-27D7	2L	7065837	7064431	-1	Nuf2	Nuf2	0	0	0	0	0		X		1.30829	1.11251	1.40333	1.71407		FBgn0031886	40.6466	-0.387678	0.397333	-0.975699	0.329214	0.678098		FBgn0031886	40.6466	0.153813	0.399209	0.385294	0.70002	0.988504		FBgn0031886	40.6466	0.488856	0.389422	1.25534	0.209356	0.788381		FBgn0031886	40.6466	0.777426	0.39269
1097	FBgn0031887	27D7-27E1	2L	7069546	7067983	1	-	CG11289							X		1.53714	1.144	1.1522	1.12558		FBgn0031887	3.15495	0.620253	0.629839	0.98478	0.324732	NA		FBgn0031887	3.15495	-0.194084	0.632177	-0.307009	0.758837	0.996671		FBgn0031887	3.15495	0.204385	0.634228	0.322258	0.747257	NA		FBgn0031887	3.15495	0.170674	0.637478
1098	FBgn0031888	27E1-27E1	2L	7084635	7069536	-1	PDGF- and VEGF-related factor 2	Pvf2	0	0	0	0	0		X		1.02803	1.18024	1.06368	1.37942		FBgn0031888	87.413	-0.0398845	0.315952	-0.126236	0.899545	0.975195		FBgn0031888	87.413	-0.239075	0.30668	-0.779559	0.435651	0.944921		FBgn0031888	87.413	-0.089063	0.318896	-0.279286	0.780026	0.989086		FBgn0031888	87.413	0.464061	0.312595
1099	FBgn0265822	27E1-27E1	2L	7079399	7078895	-1	-	CR44611	0	0	0	0	0		X		1.02462	1.64564	1.92425	1.04004		FBgn0265822	6.35282	0.0350858	0.670136	0.0523562	0.958245	0.988942		FBgn0265822	6.35282	-0.718648	0.668926	-1.07433	0.282674	0.873703		FBgn0265822	6.35282	-0.944295	0.669729	-1.40997	0.15855	0.72735		FBgn0265822	6.35282	0.0566336	0.667469
1100	FBgn0085407	27E2-27E3	2L	7157695	7098188	-1	PDGF- and VEGF-related factor 3	Pvf3	1	0	0	0	1		X		1.20766	1.09424	1.06004	1.08758		FBgn0085407	3064.73	0.272209	0.061564	4.42157	9.7987e-06	0.000282723		FBgn0085407	3064.73	0.129927	0.0615688	2.11028	0.0348342	0.362525		FBgn0085407	3064.73	0.0841202	0.0616215	1.36511	0.172218	0.747573		FBgn0085407	3064.73	0.121117	0.0611977
1101	FBgn0265823	27E2-27E2	2L	7145263	7142304	1	-	CR44612	1	0	0	0	1		X		2.33779	1.34487	1.01372	1.04763		FBgn0265823	37.7014	1.22514	0.422584	2.89917	0.00374152	0.0343286		FBgn0265823	37.7014	0.42747	0.414287	1.03182	0.302156	0.889762		FBgn0265823	37.7014	0.0196541	0.422484	0.0465202	0.962896	0.999705		FBgn0265823	37.7014	0.0671351	0.418784
1102	FBgn0265821	27E3-27E3	2L	7174790	7174368	-1	-	CR44610							X		1.10862	1.53858	1.15142	1.24132		FBgn0265821	1.54891	0.148761	0.611354	0.243331	0.807749	NA		FBgn0265821	1.54891	-0.621601	0.600431	-1.03526	0.300549	0.887788		FBgn0265821	1.54891	0.203418	0.588253	0.345801	0.729492	NA		FBgn0265821	1.54891	-0.311878	0.615604
1103	FBgn0265824	27E3-27E3	2L	7178171	7177879	-1	-	CR44613							X		2.04238	1.42548	1.26151	1.3799		FBgn0265824	1.6177	-1.03025	0.61335	-1.67971	0.0930128	NA		FBgn0265824	1.6177	0.511451	0.616576	0.829503	0.40682	0.938788		FBgn0265824	1.6177	0.335156	0.609492	0.549894	0.582392	NA		FBgn0265824	1.6177	-0.464562	0.625249
1104	FBgn0031893	27E4-27E4	2L	7185529	7182234	1	-	CG4495	0	0	0	0	0		X		1.02208	1.00534	1.01259	1.07343		FBgn0031893	1306.96	-0.0315037	0.080708	-0.390341	0.696284	0.912088		FBgn0031893	1306.96	0.00767867	0.080311	0.0956117	0.923829	0.999754		FBgn0031893	1306.96	0.0180441	0.0799487	0.225695	0.821438	0.992427		FBgn0031893	1306.96	-0.102234	0.0795061
1105	FBgn0031894	27E4-27E4	2L	7190010	7185461	-1	-	CG4496	0	0	0	0	0		X		1.12603	1.0557	1.00261	1.0234		FBgn0031894	96.2324	-0.17125	0.251892	-0.679856	0.496596	0.803918		FBgn0031894	96.2324	-0.0782015	0.257402	-0.303811	0.761272	0.997		FBgn0031894	96.2324	0.00376435	0.264053	0.0142561	0.988626	0.999982		FBgn0031894	96.2324	0.0333741	0.262702
1106	FBgn0031895	27E4-27E4	2L	7194588	7190431	-1	-	CG4497	0	0	0	0	0		X		1.13079	1.1313	1.07679	1.11549		FBgn0031895	384.559	0.177331	0.137436	1.29028	0.196954	0.52081		FBgn0031895	384.559	0.177982	0.13519	1.31653	0.187996	0.783925		FBgn0031895	384.559	-0.106735	0.138376	-0.771342	0.440504	0.933934		FBgn0031895	384.559	0.157673	0.134321
1107	FBgn0031896	27E4-27E4	2L	7204264	7194908	-1	-	CG4502	0	0	0	0	0		X		1.10508	1.03773	1.16325	1.02762		FBgn0031896	1884.98	0.144155	0.0774748	1.86067	0.0627913	0.261936		FBgn0031896	1884.98	0.053428	0.0768657	0.695083	0.487004	0.957034		FBgn0031896	1884.98	0.218164	0.078097	2.7935	0.0052141	0.106359		FBgn0031896	1884.98	0.0393123	0.0772319
1108	FBgn0031897	27E4-27E5	2L	7220033	7204538	-1	-	CG13784	0	0	0	0	0		X		1.03921	1.03007	1.03406	1.06571		FBgn0031897	6059.83	0.0554883	0.0667351	0.831471	0.405708	0.739849		FBgn0031897	6059.83	0.0427443	0.0660259	0.647388	0.517381	0.966051		FBgn0031897	6059.83	0.0483139	0.0664061	0.727552	0.466888	0.943812		FBgn0031897	6059.83	0.0918192	0.0664522
1109	FBgn0263133	27E5-27F2	2L	7223081	7220369	-1	iconoclast	ico	0	0	0	0	0		X		1.05828	1.06543	1.0115	1.11631		FBgn0263133	734.429	0.0817187	0.119209	0.685505	0.493025	0.800953		FBgn0263133	734.429	0.0914352	0.114077	0.801523	0.422829	0.939936		FBgn0263133	734.429	0.0164962	0.115036	0.143399	0.885975	0.997749		FBgn0263133	734.429	0.15874	0.115967
1110	FBgn0266324	27E5-27E5	2L	7221093	7220567	1	-	CR44989	0	0	0	0	0		X		1.02367	1.03131	1.08998	1.11392		FBgn0266324	183.146	0.0337565	0.216757	0.155734	0.876242	0.971622		FBgn0266324	183.146	-0.0444844	0.208662	-0.213189	0.83118	0.999754		FBgn0266324	183.146	0.124303	0.20805	0.597468	0.550195	0.961104		FBgn0266324	183.146	-0.155641	0.210434
1111	FBgn0259111	27E6-27E5	2L	7249343	7223328	-1	Na[+]-driven anion exchanger 1	Ndae1	1	0	0	0	1		X		1.11409	1.02284	1.01407	1.05059		FBgn0259111	8344.37	0.155861	0.0535444	2.91088	0.00360414	0.0333942		FBgn0259111	8344.37	-0.0325823	0.0539485	-0.603952	0.545876	0.967938		FBgn0259111	8344.37	-0.0201634	0.0532417	-0.378714	0.7049	0.984119		FBgn0259111	8344.37	-0.0711951	0.0529643
1112	FBgn0264343	27E6-27E6	2L	7228641	7227734	1	-	CG43799	0	0	0	0	0		X		1.09956	1.03947	1.0029	1.02089		FBgn0264343	231.872	0.136924	0.199341	0.686883	0.492156	0.800568		FBgn0264343	231.872	-0.0558478	0.202477	-0.275823	0.782684	0.997067		FBgn0264343	231.872	0.0041816	0.193493	0.0216111	0.982758	0.999982		FBgn0264343	231.872	-0.0298208	0.192282
1113	FBgn0264344	27E6-27E6	2L	7232813	7232165	-1	-	CG43800	0	0	0	0	0		X		1.135	1.14332	1.03815	1.11843		FBgn0264344	184.634	0.182691	0.211629	0.863257	0.387996	0.727995		FBgn0264344	184.634	0.193235	0.213906	0.903367	0.366331	0.919738		FBgn0264344	184.634	-0.0540207	0.206577	-0.261503	0.793704	0.989086		FBgn0264344	184.634	0.161476	0.204167
1114	FBgn0031900	27E7-27E7	2L	7252982	7250607	-1	-	CG13786							X		1.69346	1.97013	1.23759	1.33183		FBgn0031900	1.5698	-0.759974	0.596836	-1.27334	0.202898	NA		FBgn0031900	1.5698	-0.978291	0.601724	-1.62581	0.103989	0.625329		FBgn0031900	1.5698	-0.307538	0.600659	-0.512001	0.60865	NA		FBgn0031900	1.5698	-0.413407	0.605624
1115	FBgn0010453	27E7-27E8	2L	7277171	7255419	-1	Wnt oncogene analog 4	Wnt4	0	0	0	0	0		X		1.27065	1.20352	1.00296	1.0189		FBgn0010453	382.873	0.34557	0.146684	2.35588	0.018479	0.114145		FBgn0010453	382.873	0.267257	0.146615	1.82284	0.068327	0.523923		FBgn0010453	382.873	0.00426497	0.14658	0.0290966	0.976788	0.999982		FBgn0010453	382.873	-0.0270091	0.145203
1116	FBgn0051909	27E7-27E7	2L	7258198	7257512	1	-	CG31909	0	0	0	0	0		X		1.63349	1.44575	1.22009	1.14826		FBgn0051909	33.7058	0.707957	0.419058	1.6894	0.0911424	0.332085		FBgn0051909	33.7058	0.531823	0.412832	1.28823	0.197666	0.79426		FBgn0051909	33.7058	0.286983	0.408583	0.702385	0.482439	0.948655		FBgn0051909	33.7058	-0.199448	0.405697
1117	FBgn0004009	27F1-27F1	2L	7316265	7307159	1	wingless	wg	0	0	0	0	0		X		1.07796	1.26795	1.10873	1.05476		FBgn0004009	134.664	0.10831	0.224954	0.481475	0.630179	0.882566		FBgn0004009	134.664	-0.342494	0.225838	-1.51655	0.129381	0.690784		FBgn0004009	134.664	0.148908	0.23219	0.641318	0.521316	0.956083		FBgn0004009	134.664	-0.0769208	0.222972
1118	FBgn0031902	27F2-27F2	2L	7352542	7333714	1	Wnt oncogene analog 6	Wnt6	0	0	0	0	0		X		1.08289	1.00314	1.02381	1.14865		FBgn0031902	635.179	-0.114881	0.112932	-1.01726	0.30903	0.657702		FBgn0031902	635.179	-0.00451622	0.115414	-0.0391306	0.968786	0.999754		FBgn0031902	635.179	0.0339507	0.116773	0.290741	0.771249	0.989086		FBgn0031902	635.179	-0.199944	0.115063
1119	FBgn0031903	27F2-27F3	2L	7377528	7363379	1	Wnt oncogene analog 10	Wnt10	0	0	0	0	0		X		1.06244	1.11626	1.07982	1.20492		FBgn0031903	74.3059	0.0873851	0.290784	0.300516	0.763784	0.934302		FBgn0031903	74.3059	-0.158679	0.292801	-0.541935	0.587863	0.974485		FBgn0031903	74.3059	-0.11079	0.304536	-0.363799	0.716008	0.984933		FBgn0031903	74.3059	0.268934	0.291897
1120	FBgn0264872	27F2-27F3	2L	7370503	7369645	-1	-	CR44063	0	0	0	0	0		X		1.1435	1.02709	1.30571	1.36487		FBgn0264872	12.2639	0.193451	0.586461	0.329863	0.741504	0.927108		FBgn0264872	12.2639	-0.0385685	0.590617	-0.065302	0.947934	0.999754		FBgn0264872	12.2639	0.384835	0.592028	0.650029	0.515674	0.956083		FBgn0264872	12.2639	0.448759	0.584513
1121	FBgn0002938	27F3-27F3	2L	7384344	7377702	1	neither inactivation nor afterpotential C	ninaC	0	0	0	1	1		X		1.05385	1.09308	1.07798	1.11976		FBgn0002938	81905.5	0.0756677	0.0442964	1.70822	0.0875964	0.323465		FBgn0002938	81905.5	0.128404	0.0442921	2.89902	0.00374327	0.088493		FBgn0002938	81905.5	0.10833	0.0443155	2.44452	0.0145044	0.214421		FBgn0002938	81905.5	0.163194	0.0442785
1122	FBgn0031904	27F3-27F3	2L	7388253	7384486	-1	-	CG5149	0	0	0	0	0		X		1.07364	1.02604	1.04374	1.05677		FBgn0031904	923.21	0.102513	0.111392	0.920291	0.357421	0.701355		FBgn0031904	923.21	-0.0370833	0.110192	-0.336534	0.736468	0.993618		FBgn0031904	923.21	0.0617594	0.11004	0.561243	0.574632	0.965438		FBgn0031904	923.21	-0.0796632	0.109411
1123	FBgn0031905	27F3-27F3	2L	7390902	7388508	1	gudu	gudu	0	0	0	0	0		X		1.59194	1.86771	1.78097	1.34841		FBgn0031905	5.16911	0.670786	0.670261	1.00078	0.316932	0.664934		FBgn0031905	5.16911	-0.901268	0.673107	-1.33897	0.180582	0.770597		FBgn0031905	5.16911	0.832665	0.671032	1.24087	0.214653	0.794901		FBgn0031905	5.16911	0.431259	0.672928
1124	FBgn0031906	27F3-27F3	2L	7398750	7390984	-1	-	CG5160	0	0	0	0	0		X		1.11451	1.06375	1.14697	1.26589		FBgn0031906	168.35	0.156413	0.221584	0.705886	0.480259	0.793221		FBgn0031906	168.35	-0.0891545	0.216247	-0.41228	0.680134	0.985489		FBgn0031906	168.35	0.197823	0.219029	0.903182	0.366429	0.907248		FBgn0031906	168.35	0.340156	0.216258
1125	FBgn0264888	27F3-27F3	2L	7399929	7399465	1	-	CR44079							X		1.83574	1.15166	1.22602	1.75131		FBgn0264888	3.26412	-0.876361	0.669126	-1.30971	0.190294	NA		FBgn0264888	3.26412	0.203718	0.670423	0.303865	0.76123	0.997		FBgn0264888	3.26412	-0.293977	0.666801	-0.440877	0.659302	NA		FBgn0264888	3.26412	0.808433	0.670622
1126	FBgn0031907	27F3-27F3	2L	7404526	7401335	1	-	CG5171	0	0	0	0	0		X		1.04945	1.07988	1.00369	1.02256		FBgn0031907	2191.69	-0.0696267	0.0710863	-0.979467	0.327349	0.676128		FBgn0031907	2191.69	-0.110866	0.0716825	-1.54663	0.121952	0.675944		FBgn0031907	2191.69	-0.00531465	0.0714021	-0.0744326	0.940666	0.998826		FBgn0031907	2191.69	0.0321792	0.0706111
1127	FBgn0031908	27F3-27F3	2L	7408600	7405227	1	-	CG5177	0	0	0	0	0		X		1.1743	1.15564	1.05449	1.08692		FBgn0031908	1457.2	-0.2318	0.0848438	-2.73208	0.00629363	0.0509885		FBgn0031908	1457.2	-0.208689	0.085568	-2.43887	0.0147334	0.213555		FBgn0031908	1457.2	-0.0765515	0.0857785	-0.892432	0.372162	0.909967		FBgn0031908	1457.2	-0.120246	0.0846829
1128	FBgn0031909	27F3-27F3	2L	7409809	7408533	-1	-	CG5181	0	0	0	0	0		X		1.03069	1.07377	1.01329	1.00845		FBgn0031909	377.24	0.0436059	0.152346	0.286229	0.774703	0.93776		FBgn0031909	377.24	0.102687	0.149101	0.688706	0.491008	0.957394		FBgn0031909	377.24	0.0190486	0.150779	0.126335	0.899467	0.998469		FBgn0031909	377.24	-0.012139	0.150616
1129	FBgn0031910	27F3-27F3	2L	7412229	7410909	1	-	CG15818							X		1.02178	1.64231	1.32804	1.33887		FBgn0031910	3.61134	0.0310788	0.631125	0.0492435	0.960725	NA		FBgn0031910	3.61134	-0.715726	0.6305	-1.13517	0.256303	0.858867		FBgn0031910	3.61134	0.409296	0.626905	0.652883	0.513832	NA		FBgn0031910	3.61134	-0.421012	0.633688
1130	FBgn0028387	27F3-27F4	2L	7422736	7412417	1	chameau	chm	0	0	0	0	0		X		1.05658	1.06647	1.0206	1.16282		FBgn0028387	570.858	-0.0793978	0.128917	-0.615883	0.537972	0.829342		FBgn0028387	570.858	0.0928492	0.126738	0.732605	0.4638	0.950866		FBgn0028387	570.858	-0.0294226	0.128742	-0.228539	0.819227	0.992427		FBgn0028387	570.858	0.217631	0.127332
1131	FBgn0264439	27F4-27F4	2L	7425932	7423820	1	-	CR43857	0	0	0	0	0		X		1.06727	1.0314	1.57227	1.36846		FBgn0264439	8.63597	0.0939227	0.627533	0.14967	0.881025	0.972984		FBgn0264439	8.63597	-0.0446077	0.625057	-0.0713658	0.943107	0.999754		FBgn0264439	8.63597	0.652847	0.645452	1.01146	0.311797	0.87889		FBgn0264439	8.63597	-0.452558	0.635322
1132	FBgn0262453	27F4-27F4	2L	7425892	7425795	1	mir-275 stem loop	mir-275							X		1.12015	1.22333	1.00049	1.00012		FBgn0262453	0.194891	0.163688	0.257718	0.635144	0.525335	NA		FBgn0262453	0.194891	0.290815	0.261172	1.1135	0.265493	NA		FBgn0262453	0.194891	-0.000706306	0.254199	-0.00277856	0.997783	NA		FBgn0262453	0.194891	-0.000174838	0.258358
1133	FBgn0262458	27F4-27F4	2L	7426044	7425972	1	mir-305 stem loop	mir-305							X		1.29663	1.19665	1.00059	1.00014		FBgn0262458	0.335275	0.374763	0.30179	1.2418	0.21431	NA		FBgn0262458	0.335275	0.259005	0.302794	0.855384	0.392339	NA		FBgn0262458	0.335275	-0.000850475	0.296357	-0.00286977	0.99771	NA		FBgn0262458	0.335275	-0.000202595	0.300381
1134	FBgn0031912	27F4-27F4	2L	7430329	7426866	1	-	CG5261	0	0	0	0	0		X		1.00522	1.02381	1.03797	1.0741		FBgn0031912	6287.11	-0.00751056	0.0528334	-0.142155	0.886957	0.973998		FBgn0031912	6287.11	-0.0339417	0.0526975	-0.644086	0.51952	0.966051		FBgn0031912	6287.11	-0.0537634	0.0531062	-1.01237	0.311359	0.878711		FBgn0031912	6287.11	-0.103132	0.0523658
1135	FBgn0031913	27F4-27F4	2L	7433516	7430530	-1	-	CG5958	0	0	0	0	0		X		1.11844	1.04386	1.06757	1.07171		FBgn0031913	3406.53	-0.161491	0.0807163	-2.00072	0.0454228	0.211475		FBgn0031913	3406.53	0.0619323	0.0799748	0.774398	0.438696	0.945842		FBgn0031913	3406.53	-0.0943285	0.0829218	-1.13756	0.255304	0.838921		FBgn0031913	3406.53	-0.099911	0.0821528
1136	FBgn0031914	27F4-28A1	2L	7445882	7437492	1	-	CG5973	1	0	0	0	1		X		1.12106	1.10223	1.01891	1.02274		FBgn0031914	5992.62	-0.16486	0.0509354	-3.23666	0.00120938	0.0143092		FBgn0031914	5992.62	-0.140428	0.0504831	-2.78168	0.00540778	0.110998		FBgn0031914	5992.62	0.0270207	0.0506952	0.533004	0.594031	0.96829		FBgn0031914	5992.62	0.0324444	0.0505899
1137	FBgn0025697	28A1-28A1	2L	7451244	7445355	-1	scavenger receptor acting in neural tissue and majority of rhodopsin is absent	santa-maria	0	0	0	0	0		X		1.00659	1.04868	1.06862	1.02948		FBgn0025697	2917.68	-0.00947401	0.0714191	-0.132654	0.894467	0.974825		FBgn0025697	2917.68	-0.0685779	0.0710445	-0.96528	0.334405	0.907813		FBgn0025697	2917.68	0.0957497	0.071856	1.33252	0.182689	0.758427		FBgn0025697	2917.68	0.0419102	0.0720241
1138	FBgn0041247	28A1-28A1	2L	7454212	7452520	-1	Gustatory receptor 28a	Gr28a							X		1.31583	1.02008	1.12256	1.73397		FBgn0041247	2.70886	-0.395978	0.638801	-0.619876	0.535339	NA		FBgn0041247	2.70886	-0.0286821	0.639506	-0.0448505	0.964226	0.999754		FBgn0041247	2.70886	0.166791	0.640114	0.260565	0.794428	NA		FBgn0041247	2.70886	0.794081	0.640823
1139	FBgn0045495	28A1-28A1	2L	7462247	7454826	-1	Gustatory receptor 28b	Gr28b	0	0	0	0	0		X		1.02372	1.15091	1.4386	1.01607		FBgn0045495	23.6718	0.0338267	0.49744	0.0680016	0.945784	0.987725		FBgn0045495	23.6718	0.202779	0.493308	0.41106	0.681028	0.985489		FBgn0045495	23.6718	0.524669	0.497997	1.05356	0.292086	0.86496		FBgn0045495	23.6718	0.0229991	0.494938
1140	FBgn0031918	28A1-28A1	2L	7472493	7466543	1	-	CG6055	0	0	0	0	0		X		1.09126	1.7935	1.05707	1.03781		FBgn0031918	19.4249	0.125998	0.546792	0.23043	0.817757	0.952988		FBgn0031918	19.4249	-0.842778	0.552696	-1.52485	0.127296	0.686622		FBgn0031918	19.4249	-0.0800654	0.551851	-0.145085	0.884644	0.997749		FBgn0031918	19.4249	-0.0535412	0.547348
1141	FBgn0260486	28A1-28A4	2L	7496307	7472513	-1	Zizimin ortholog (H. sapiens)	Ziz	0	0	0	0	0		X		1.03087	1.02734	1.01063	1.02553		FBgn0260486	3712.05	-0.0438643	0.0657658	-0.666977	0.504787	0.808281		FBgn0260486	3712.05	0.0389105	0.0663674	0.58629	0.55768	0.969804		FBgn0260486	3712.05	0.0152478	0.0662809	0.230048	0.818055	0.992427		FBgn0260486	3712.05	0.0363706	0.065896
1142	FBgn0031920	28A1-28A1	2L	7476952	7474704	1	-	CG6441	0	0	0	0	0		X		1.04737	1.09839	1.35925	1.07353		FBgn0031920	73.3454	0.0667673	0.304524	0.219251	0.826454	0.956852		FBgn0031920	73.3454	-0.135394	0.306511	-0.441726	0.658688	0.982574		FBgn0031920	73.3454	0.442808	0.308306	1.43626	0.150927	0.715782		FBgn0031920	73.3454	-0.102361	0.307874
1143	FBgn0011283	28A4-28A4	2L	7497365	7496791	-1	Odorant-binding protein 28a	Obp28a	0	1	1	0	2		X		1.64716	4.76017	6.9788	1.00179		FBgn0011283	144.468	-0.719983	0.531862	-1.3537	0.175831	0.491483		FBgn0011283	144.468	-2.25101	0.535086	-4.20682	2.58986e-05	0.00186963		FBgn0011283	144.468	2.80298	0.53273	5.26154	1.42857e-07	1.91793e-05		FBgn0011283	144.468	-0.0025866	0.525379
1144	FBgn0264895	28A4-28B2	2L	7578980	7497805	-1	Rap GTPase activating protein 1	RapGAP1	0	0	0	0	0		X		1.10699	1.05439	1.06731	1.02491		FBgn0264895	3852.18	0.146641	0.0626146	2.34197	0.0191824	0.116682		FBgn0264895	3852.18	0.0764033	0.0627962	1.21669	0.223724	0.826142		FBgn0264895	3852.18	0.0939793	0.0629981	1.49178	0.135757	0.692514		FBgn0264895	3852.18	0.0354966	0.0623227
1145	FBgn0264891	28A5-28A5	2L	7520082	7519679	1	-	CR44082							X		1.00273	1.1125	1.35764	1.0175		FBgn0264891	1.99406	0.0039324	0.593358	0.00662737	0.994712	NA		FBgn0264891	1.99406	0.153803	0.60092	0.255946	0.797992	0.99751		FBgn0264891	1.99406	0.441101	0.599555	0.735713	0.461905	NA		FBgn0264891	1.99406	0.0250335	0.600653
1146	FBgn0083141	28B3-28B3	2L	7583333	7581924	1	Serpin 28B	Spn28B	0	0	0	0	0		X		1.57931	1.05406	1.50327	1.24485		FBgn0083141	4.60001	-0.659299	0.672469	-0.980415	0.326881	0.675479		FBgn0083141	4.60001	0.0759631	0.668192	0.113685	0.909488	0.999754		FBgn0083141	4.60001	-0.588107	0.669159	-0.878874	0.379469	0.914075		FBgn0083141	4.60001	-0.315975	0.669761
[truncated: 15,624 more rows]
[truncated: 3 more columns]

## Sheet: All diff expr genes PC vs RI
	FBID_KEY	CYTOGENETIC_MAP	LOCATION_ARM	LOCATION_MAX	LOCATION_MIN	LOCATION_STRAND	NAME	SYMBOL	Sig ZT01	Sig ZT13	Sig ZT18	Sig ZT22	Sig SUM		Cand CIR List		FC ZT01	FC ZT13	FC ZT18	FC ZT22		ZT01	baseMean	log2FoldChange	lfcSE	stat	pvalue	padj		ZT13	baseMean	log2FoldChange	lfcSE	stat	pvalue	padj		ZT18	baseMean	log2FoldChange	lfcSE	stat	pvalue	padj		ZT22	baseMean	log2FoldChange	lfcSE
[truncated: 2,131 more rows]
[truncated: 3 more columns]

[truncated: 2 more sheets: 76 Circadian cand gene list, Legend]
